# Supplementary material for: Identification and Functional Validation of the Novel Antimalarial Resistance Locus PF10_0355 in Plasmodium falciparum
Source: PLoS Genet. 2011 Apr 21;7(4):e1001383. doi: 10.1371/journal.pgen.1001383 (PMC3080868; doi:10.1371/journal.pgen.1001383)
Supplement: Dataset S2 — Genotype data. Tab separated text file containing genotype data for 57 isolates across 17,582 SNPs. Additional information such as translation consequences (based on PlasmoDB v5.0 annotations) are also provided. (3.29 MB TXT) [file pgen.1001383.s002.txt]

snpid	contig	pos	snptype	translation_quality	degeneracy	protein_pos	frame	genes	gene_dist	alleles	residues	callRate	affy_RO33	affy_M24	affy_CF04.008_12G	affy_CF04.008_1F	affy_CF04.009	affy_CF04.010	affy_PS189	affy_APO41	affy_SenP05.02	affy_SenP08.04	affy_SenP09.04	affy_SenP11.02	affy_SenP19.04	affy_SenP26.04	affy_SenP27.02	affy_SenP31.01	affy_SenP51.02	affy_SenP60.02	affy_SenT10.04	affy_SenT15.04	affy_SenT26.04	affy_SenT28.04	affy_SenV34.04	affy_SenV35.04	affy_SenV42.05	affy_D6	affy_51	affy_608	affy_10_54	affy_365_89	affy_36_89	affy_7G8	affy_9_411	affy_A4	affy_JST	affy_Santa_Lucia	affy_HB3
Pf_01_000001646	1	1646	Intergenic						28087	G/A		0.918918919	G	G	G	G	G	G	G	G	G	G	G	G	G	G	G	G	G	G	G	G	G	G	G	G	G			G	A	G	G	G	G	G	G	G	A
Pf_01_000002004	1	2004	Intergenic						27729	C/T		0.837837838	T	C	T		C	T	C	T		T	T	C	T		T	C	T	T	T		T	C	C	T	T	C	T	C		C	C	T	T		T	C	C
Pf_01_000003231	1	3231	Intergenic						26502	T/C		0.986486486	T	T	C	T	T			T	T	T	T	C	T	T	C	T	C	T	T	C	T	C	T	T	T	T	C	T	C	T	T	T	T	T	C	C	T
Pf_01_000004470	1	4470	Intergenic						25263	G/C		0.959459459	G	G	G	G		G	G	G	G	G	G	G	G	G	G	G	G	G	G	G	G	G	G	G	G	C	G	G	G	G	G	G	G	G	G	G	G
Pf_01_000004476	1	4476	Intergenic						25257	G/T		0.959459459	G	G	G	G	G	G	G	G	G	G	G	G	G	G	G	G	G	G	G	G	G	G	G	G	G	G	G	G	G	G	G	G	G	G	G	G	G
Pf_01_000006983	1	6983	Intergenic						22750	C/A		0.810810811	C	C	C	C	A		C	C	C		C	C	C	C	C	C	A	C				C	C	C	C	C		C	C	C	C	C	C	C		C	C
Pf_01_000007035	1	7035	Intergenic						22698	T/A		0.932432432	A	T	T	T	T	T	T	T	T	T	T	A	T	T	T	T	T	A	T	T	T	T	T	T	T	A	T	A	A	T	T	A	A	A	T	T	T
Pf_01_000008929	1	8929	Intergenic						20804	C/G		0.891891892	G	C	C	C	C	C	C	C	C	C	C	G		C	C	C	C	G	C	C	C	C	C		C	C	C	C	C		C	C	C	C	C	C	C
Pf_01_000008976	1	8976	Intergenic						20757	G/T		1	G	G	G	G	G	G	G	G	G	G	G	G	G	G	G	G	G	G	G	G	G	G	G	G	G	G	G	G	T	G	G	G	G	G	G	G	G
Pf_01_000009127	1	9127	Intergenic						20606	T/C		1	T	T	T	T	T	T	T	C	T	C	T	T	T	T	T	T	T	C	T	T	T	C	C	T	T	T	C	C	C	C	C	C	C	T	C	T	T
Pf_01_000027925	1	27925	Intergenic						1808	G/A		0.932432432	G	A	G	G	G	A		G	G	G	G	G	G	G	G	A	A	A	G	G		G	G	G	G	G	A		G	G	G	G	G	G	A	A	A
Pf_01_000028128	1	28128	Intergenic						1605	G/T		0.972972973	G	G	G		G	G	G	G	G	G	G	G	G	G	G	G	G	G	G	G	G	G	G	G	G	G	G	G	G	G	G	G	G	G	G	G	G
Pf_01_000028276	1	28276	Intergenic						1457	G/A		1	G	G	G	G	G	G	G	G	G	G	G	G	G	G	G	G	G	G	G	G	G	G	G	G	G	G	G	G	G	G	G	G	G	G	G	G	G
Pf_01_000028735	1	28735	Intergenic						998	T/G		1	T	T	T	T	T	T	T	T	T	T	T	T	T	T	T	T	T	T	T	T	T	T	G	T	T	T	T	T	T	T	T	G	T	T	T	T	T
Pf_01_000031285	1	31285	Non-Synonymous	good	Non-degenerate	518	2	PFA0005w	0	C/A	T/K	1	A	A	A	A	A	A	A	A	A	A	A	A	A	A	A	A	A	A	A	A	A	A	A	A	A	A	A	A	A	A	A	A	A	A	A	A	A
Pf_01_000031291	1	31291	Non-Synonymous	good	Non-degenerate	520	2	PFA0005w	0	C/A	T/K	0.932432432	A	A	A	A	A	C	A	A		A	A	A	A		A	A	A	C	A	A	A	A	C	A	A	A	C	A	C	A	C	A	A	C	C	A	A
Pf_01_000039219	1	39219	Synonymous	good	2	328	1	PFA0010c	0	G/A	L	0.878378378	A	A	G	G	G	A	A	A	A	G	A	A	A	A	A	A	A		A	A	G	G	A	A	A	A	G		G	G	G	G	G	G	G		G
Pf_01_000040030	1	40030	Synonymous	good	4	57	3	PFA0010c	0	T/G	A	0.878378378		T	T		T	G	G	T	G	T	T	T	T	T	G	T	G		T	T	G	G	T	G	G	G	G		G	G	G	G	G	T	G	G	T
Pf_01_000045550	1	45550	Non-Synonymous	good	Non-degenerate	394	2	PFA0015c	0	T/C	S/N	0.972972973	C	C	T	C	T	C	C	T	C	C	T	T	T	T	C	T	T	C	C	C	C	C	C	C	C	C	T	T	T	T	T	T	T	C	C	T	T
Pf_01_000048517	1	48517	Intergenic						1787	G/A		0.959459459	G	A	G	A	G	A	G	G	G	G	A	G	A	G	G	G	A	A	A	G	G	G		A	A	A	A	G	G	G	G	G	G	A	G	G	G
Pf_01_000050995	1	50995	Non-Synonymous	good	2	85	3	PFA0020w	0	A/T	D/E	0.864864865	T	T		A		A		A	A	A	T	A	A	A	A	A	A		A	A	A	A	A	A	A	A	A		T		A	A	A	A	A	T	A
Pf_01_000051121	1	51121	Synonymous	good	2	127	3	PFA0020w	0	G/A	K	0.905405405	A	A	A	G	A	A		A	G	A	G	A	G	A	A	G	A	G	A	A	A	A	A	A	G	A	A		A	G		G	A	G	A	G	A
Pf_01_000056651	1	56651	Intergenic						262	T/A		0.864864865	A	A	A	A		A	T	A	A	T	A	T	A	T		T	A	A	T		T	T	T	A	T	A	T	T	A	T	T	T	T	A	T	T
Pf_01_000059155	1	59155	Intergenic						850	C/A		1	A	C	A	A	A	A	A	A	A	A	A	A	A	A	A	A	A	A	A	A	A	A	A	A	A	A	A	A	A	A	A	A	A	A	A	A	A
Pf_01_000059325	1	59325	Intergenic						680	C/A		1	A	A	A	A	A	A	A	A	A	A	A	A	A	A	A	A	A	A	A	A	A	A	A	A	A	A	A	A	A	A	A	A	A	A	A	A	A
Pf_01_000059335	1	59335	Intergenic						670	G/C		1	C	C	C	C	C	C	C	C	C	C	C	C	C	C	C	C	C	C	C	C	C	C	C	C	C	C	C	C	C	C	C	C	C	C	C	C	C
Pf_01_000059390	1	59390	Intergenic						615	T/G		0.986486486	T	T	T	T	T	T	T	T	T	T	T	T	T	G	T		T	G	T	T	T	G	T	T	T	T	T	T	T	T	T	T	T	T	T		G
Pf_01_000059680	1	59680	Intergenic						325	T/C		0.918918919	T	T	T	T	T	T		T	T	T		T	T	T	T	T	T	T	T	T	T	T	T	T	T	T		T	T	T	T	T	C		T	T	T
Pf_01_000059796	1	59796	Intergenic						209	T/C		1	C	C	C	C	C	C	C	C	C	C	C	C	C	C	C	C	C	C	C	C	C	C	C	C	C	C	C	C	C	C	C	C	C	C	C	C	C
Pf_01_000060031	1	60031	Non-Synonymous	good	2	9	3	PFA0040w	0	T/A	F/L	0.945945946	A	A	A	A	A	A		A	A	A	A	A	A	A	A	A	A	A	A	A	A	A	A	A	A	A	A	A	A	A	A	A	A	A	A	A	A
Pf_01_000060034	1	60034	Synonymous	good	2	10	3	PFA0040w	0	G/A	L	1	G	G	G	G	G	G	G	G	G	G	G	G	G	G	G	G	G	G	G	G	G	G	G	G	G	G	G	G	G	G	G	G	G	G	G	G	G
Pf_01_000060289	1	60289	Non-Synonymous	good	Non-degenerate	30	1	PFA0040w	0	C/A	I/L	1	C	C	C	C	C	C	C	C	C	C	C	C	C	C	C	C	C	C	C	C	C	C	C	C	C	C	C	C	C	C	C	C	C	C	C	C	C
Pf_01_000060292	1	60292	Non-Synonymous	good	Non-degenerate	31	1	PFA0040w	0	C/T	C/R	0.878378378	C	C		C	C		C	C	C	C	C	C	C	C		C	C		C		C	C	C	C	C	C		C	C	C		C	C	C		C	C
Pf_01_000060311	1	60311	Non-Synonymous	good	Non-degenerate	37	2	PFA0040w	0	C/A	Q/P	0.986486486	C	C	A	C	C	C	C	C	A	C	A	A	A	C	A	C	A	C	A	A	A	C	C	C	C	A	A	A	A	A	A	A	A	A	A	C	C
Pf_01_000060369	1	60369	Non-Synonymous	good	2	56	3	PFA0040w	0	T/A	E/D	0.810810811		A		A			A	A	T		T	T	T	A	T	T	T	T	T	T		A	T	A	T	A	T	T	T	A	T	T	T	A	T	T	A
Pf_01_000060376	1	60376	Non-Synonymous	good	Non-degenerate	59	1	PFA0040w	0	C/T	S/P	0.972972973	C	C	C	T	C	C	C	C	C	C	C	C	C	T	C	C	C	C	C	C	C	C	C	C	C	T	C	C	C	C	C	C	C	C	C	C	C
Pf_01_000060426	1	60426	Synonymous	good	4	75	3	PFA0040w	0	A/C	R	1	A	A	A	A	A	A	A	A	A	A	A	A	A	A	A	A	A	A	A	A	A	A	A	A	A	A	A	A	A	A	A	A	A	A	A	A	A
Pf_01_000060454	1	60454	Non-Synonymous	good	Non-degenerate	85	1	PFA0040w	0	G/C	H/D	1	G	G	G	G	C	G	G	G	G	G	G	G	G	G	G	G	G	G	G	G	G	G	G	G	G	G	G	G	G	G	G	G	G	G	G	G	G
Pf_01_000060546	1	60546	Non-Synonymous	good	2	115	3	PFA0040w	0	G/C	F/L	1	G	G	G	G	C	G	G	G	G	C	G	G	G	G	G	G	G	G	G	G	G	G	G	G	G	G	G	G	G	G	G	G	G	G	G	G	G
Pf_01_000060561	1	60561	Synonymous	good	4	120	3	PFA0040w	0	T/C	T	1	T	T	T	T	C	T	T	T	T	T	T	T	T	T	T	T	T	T	T	T	T	T	T	T	T	T	T	T	T	T	T	T	T	T	T	T	T
Pf_01_000060639	1	60639	Non-Synonymous	good	2	146	3	PFA0040w	0	G/C	N/K	0.891891892	C		C	C	C	C	C		G	C	C	C	C	C	C	C	C	C	C	C	C	C	G	C	C	C	C			C	C	C	C	G	C	C	C
Pf_01_000060678	1	60678	Synonymous	good	4	159	3	PFA0040w	0	T/A	G	0.905405405		T		T	A	T	T	T	T	T	T	T	T	T	A	A	T	T	T		T	T	T	T	T	T		T	T	T	T	T		T	T	T	T
Pf_01_000060691	1	60691	Non-Synonymous	good	Non-degenerate	164	1	PFA0040w	0	G/A	I/V	0.851351351	A		A	A		G		G	A			A		G	A	A	A		G	A	A	G	G	G	A	G	G	G	G	G	G	G	G	A	G	G	G
Pf_01_000067163	1	67163	Synonymous	good	2	20	3	PFA0050c	0	T/C	L	1	T	T	C	T	T	T	T	T	T	T	T	T	T	T	T	T	T	C	T	T	T	T	T	T	T	T	T	T	T	T	T	T	T	T	T	C	T
Pf_01_000082516	1	82516	Non-Synonymous	good	Non-degenerate	198	1	PFA0080c	0	T/C	V/I	0.810810811	T	T	T	T	C	C	T	T	T	T	C		C	T	T	T	T		T	T	T	T	T	T		T		C	T	T		C		C	T	C	T
Pf_01_000082613	1	82613	Synonymous	good	2	165	3	PFA0080c	0	G/A	S	0.972972973	G	A	A	G	G	G	A	G	G	G	G	A	G	G	G	G	G	A	G	G	G	G	G	A	A	G	G		G	G	G	G	G	G	A	G	G
Pf_01_000082628	1	82628	Synonymous	good	4	160	3	PFA0080c	0	G/A	G	0.986486486	A	A	A	A	A	A	A	A	A	A	A	A	A	A	A	A	A	A	A	A	A	A	A	A	A	A	A	A	A	A	A	A	A	A	A	A	A
Pf_01_000082645	1	82645	Non-Synonymous	good	Non-degenerate	155	1	PFA0080c	0	T/A	I/L	0.945945946	A		A	A	A	A	A	A		A	A	A	A	A	A	A	A	A		A	A	T	A	A	A	A	A	A	A		A	T	A	A		A	A
Pf_01_000082658	1	82658	Synonymous	good	4	150	3	PFA0080c	0	T/C	A	0.891891892	C	C	T	T	C	T	C	C	C		C	T	C	T	T	C	T	C	T	T		T	T	C	T	C	T	T		T	T	T	T	T	T	T	T
Pf_01_000082745	1	82745	Synonymous	good	3	121	3	PFA0080c	0	T/A	I	0.824324324	T		T	T	T	T	A	T	A		T		T	A	A	A	A	A	T		T	T	T		A	A	T	T		T	T	T	T	T	T	T	T
Pf_01_000082751	1	82751	Non-Synonymous	good	2	119	3	PFA0080c	0	T/A	K/N	0.986486486	A	T	A	A	A	A	A	A	A	A	A	A	A	A	A	A	A	A	A	A	A	A	A	A	A	A	A	A	A	A	A	A	A	A	A	A	A
Pf_01_000082772	1	82772	Synonymous	good	2	112	3	PFA0080c	0	T/C	L	0.837837838	C	T	C	C	C		T	C	C	C	C		C	C	C	C	C	C	T	C	C	C	T	C	T	C	C	C	C	T		T	C	T	C	T	C
Pf_01_000086174	1	86174	Non-Synonymous	has_inframe_stops,putative_frameshift	Non-degenerate	71	2	PFA0085c	0	G/T	A/D	0.945945946	T	G	G	G	G	G	G	G	T	G	G	G	G	G	T	G	T	T	T	G	G	G	G	G	T	G	T		G		G	G	G	G	G	G	G
Pf_01_000086184	1	86184	Non-Synonymous	has_inframe_stops,putative_frameshift	Non-degenerate	68	1	PFA0085c	0	G/A	S/P	0.972972973	G	G	G	A	G	A	G	G	G	G	G	G	G	G	G	G	G	G	G	G	G	G	G	G	G	G	G	G	G	G	G	G	A	A	G	G	G
Pf_01_000087756	1	87756	Non-Synonymous	good	Non-degenerate	184	1	PFA0090c	0	C/T	I/V	0.891891892	C	C	C	C		C	T	C	C	C	C	C	C	C	C	C	T	C	C	T	C	C	C	C	C	C	C	C	C	C	C	C		C	C	C	C
Pf_01_000087776	1	87776	Non-Synonymous	good	Non-degenerate	177	2	PFA0090c	0	T/C	H/R	0.851351351	C	C	C	C	C		C	C	C	C	C	C	C	C	C	C		C	C	C		C	C	C		C		C	C	C	C	C	C	T	C	C	C
Pf_01_000092857	1	92857	Intergenic						489	T/C		1	C	T	T	T	T	T	T	T	T	T	T	T	T	T	T	T	T	T	T	T	T	T	T	T	T	T	T	T	T	T	T	T	T	T	T	T	T
Pf_01_000092955	1	92955	Intergenic						391	A/T		1	A	A	A	A	T	A	A	T	A	A	A	A	A	A	A	A	A	A	A	A	A	A	A	A	A	A	A	A	T	A	T	T	A	A	A	A	A
Pf_01_000095975	1	95975	Non-Synonymous	good	Non-degenerate	186	1	PFA0105w	0	G/A	A/T	0.837837838	G			A	G	G	A		A	G	G	A	G		G	G	A		G	A	G	A	G	G	A	A	G	A	G		G	G	G	A	G	G	A
Pf_01_000095987	1	95987	Non-Synonymous	good	Non-degenerate	190	1	PFA0105w	0	G/T	A/S	0.810810811	G	T	T	T	G	G			T	G	G	T	G		G	G	T		G		G	T		G	T	T	T	T	G	G	G	G	G		G	G	T
Pf_01_000099459	1	99459	Non-Synonymous	good	Non-degenerate	68	1	PFA0110w	0	C/A	L/I	0.878378378	C	C		C	C	C	C	C	C	C	C	C	C	C	C	C	C	C	C	C	C	C	C	C	C	C	C	C	C	C	C	C	C	C		C	C
Pf_01_000100563	1	100563	Non-Synonymous	good	Non-degenerate	436	1	PFA0110w	0	G/A	K/E	1	A	A	G	A	G	G	A	G	G	G	G	G	G	G	G	G	A	A	A	G	G	A	G	G	G	G	G	G	A	G	A	A	G	G	A	G	A
Pf_01_000100767	1	100767	Non-Synonymous	good	Non-degenerate	504	1	PFA0110w	0	G/T	A/S	1	T	G	G	G	G	G	G	G	G	G	G	G	G	G	G	G	G	G	G	G	G	G	G	G	G	G	G	G	G	G	G	G	G	G	G	G	G
Pf_01_000100841	1	100841	Synonymous	good	2	528	3	PFA0110w	0	G/A	L	1	A	A	G	G	A	G	A	G	A	A	G	A	G	A	A	A	A	G	A	A	G	A	G	A	G	A	A	A	G	A	G	G	A	G	A	A	A
Pf_01_000101502	1	101502	Non-Synonymous	good	Non-degenerate	749	1	PFA0110w	0	T/G	V/L	1	G	T	T	T	T	T	T	T	T	T	T	T	T	T	T	T	T	T	T	T	T	T	T	T	T	T	T	T	T	T	T	T	T	T	T	T	T
Pf_01_000101881	1	101881	Non-Synonymous	good	Non-degenerate	875	2	PFA0110w	0	A/C	K/T	0.945945946	A	A	A	A	A	A	C	A	A		C	A	C	C	C	C	A	C	A	C	C	C	C	A	A	A	A	A	A	A	C	A	C	A	A	C	A
Pf_01_000101992	1	101992	Non-Synonymous	good	Non-degenerate	912	2	PFA0110w	0	T/C	V/A	0.945945946	T	T	C	T	T	C	T	C	T	T	C	T	C	C		T	T	T	C	C		C	C	T	T	T	T	T	T	T	T	T		C	T	T	C
Pf_01_000106598	1	106598	Intergenic						831	T/A		1	T	T	T	T	T	T	T	T	T	T	T	T	T	T	T	T	T	T	T	T	T	T	T	T	T	T	T	T	T	T	T	T	T	T	T	T	T
Pf_01_000106900	1	106900	Intergenic						529	G/A		1	G	G	G	G	G	G	G	G	G	G	G	G	G	G	G	G	G	G	G	G	G	G	G	G	G	G	G	G	G	G	G	G	G	A	G	G	G
Pf_01_000107842	1	107842	Non-Synonymous	good	Non-degenerate	198	1	PFA0120c	0	T/G	T/P	1	G	T	T	T	T	T	T	T	T	T	T	T	T	T	T	T	T	T	T	T	G	T	T	G	T	T	T	T	T	T	T	T	T	T	T	T	T
Pf_01_000107988	1	107988	Intronic					PFA0120c	0	G/T		1	T	T	G	G	G	T	G	G	G	T	T	T	T	G	T	T	G	G		T	T	T	T	T	T	T	G	G	G	G	G	G	G	G	G	G	G
Pf_01_000108055	1	108055	Intronic					PFA0120c	0	T/C		0.986486486	T	T	C	C	C	T	C	C	T	C	T	T	T	C	T	T	C	C	C	T	T	T	T	T	T	T	T	T	C	C	C	C	T	T	T	C	C
Pf_01_000108234	1	108234	Non-Synonymous	good	Non-degenerate	116	2	PFA0120c	0	G/T	A/D	1	T	G	G	G	G	T	G	G	G	T	T	G	T	G	G	T	G	G	G	G	G	G	G	G	T	T	G	G	G	G	G	G	G	G	G	G	G
Pf_01_000111274	1	111274	Non-Synonymous	good	Non-degenerate	1518	1	PFA0125c	0	T/C	K/E	1	T	T	C	T	T	T	T	T	T	T	T	T	T	T	T	T	T	T	T	T	T	T	T	T	T	T	C	T	T	T	T	T	T	C	C	T	T
Pf_01_000112272	1	112272	Synonymous	good	4	1254	3	PFA0125c	0	G/A	S	1	G	G	G	G	G	G	G	G	G	G	G	G	G	G	G	G	G	G	G	G	G	G	G	G	G	G	G	G	G	G	G	G	G	G	G	G	G
Pf_01_000112444	1	112444	Non-Synonymous	good	Non-degenerate	1197	2	PFA0125c	0	G/A	P/L	1	G	G	G	G	G	G	G	G	G	G	G	G	G	G	G	G	G	G	G	G	G	G	G	G	G	A	G	G	G	G	G	G	G	G	G	G	G
Pf_01_000113366	1	113366	Non-Synonymous	good	Non-degenerate	890	1	PFA0125c	0	G/C	Q/E	1	G	G	G	G	G	G	G	C	C	C	C	G	C	G	G	G	G	G		C	G	G	C	G	G	G	G	G	G	G	G	G	G	G	G	G	G
Pf_01_000113630	1	113630	Non-Synonymous	good	Non-degenerate	802	1	PFA0125c	0	T/C	T/A	1	T	T	T	T	T	T	T	T	T	T	T	T	T	T	T	T	T	T	T	T	T	T	T	T	T	T	T	T	T	T	T	C	T	T	T	C	T
Pf_01_000114354	1	114354	Synonymous	good	4	560	3	PFA0125c	0	A/G	V	1	A	A	A	A	A	A	A	A	A	A	A	A	A	A	A	A	A	A	A	A	A	A	G	A	A	A	A	A	A	A	A	A	A	A	A	A	A
Pf_01_000114707	1	114707	Non-Synonymous	good	Non-degenerate	443	1	PFA0125c	0	G/T	K/Q	1	T	G	G	G	T	G	T	G	G	G	T	G	T	T	T	G	T	T	T	G	T	G	G	G	G	T	G	T	T	G	T	G	T	G	G	G	G
Pf_01_000114793	1	114793	Non-Synonymous	good	Non-degenerate	414	2	PFA0125c	0	T/A	N/I	1	T	T	T	T	T	T	T	T	T	T	T	T	T	T	T	T	T	T	T	A	T	A	T	T	T	T	A	T	T	T	T	T	T	A	A	T	T
Pf_01_000114942	1	114942	Non-Synonymous	good	2	364	3	PFA0125c	0	T/G	Q/H	1	T	T	T	T	T	T	T	T	T	T	T	T	T	T	T	T	T	T	T	T	T	T	T	T	T	T	T	T	T	T	T	T	T	T	T	T	T
Pf_01_000114946	1	114946	Non-Synonymous	good	Non-degenerate	363	2	PFA0125c	0	A/T	V/D	1	A	A	A	A	A	A	A	A	A	A	A	A	A	A	A	A	A	A	A	A	A	A	A	A	A	A	A	A	A	A	A	A	A	A	A	A	A
Pf_01_000114958	1	114958	Non-Synonymous	good	Non-degenerate	359	2	PFA0125c	0	C/T	R/K	1	C	C	C	C	C	C	C	C	C	C	C	C	C	C	C	C	C	C	C	C	C	T	C	C	C	C	T	C	C	C	C	C	C	T	T	C	C
Pf_01_000115844	1	115844	Non-Synonymous	good	Non-degenerate	64	1	PFA0125c	0	C/G	V/L	1	C	C	C	C	C	C	C	C	C	C	C	C	C	C	C	C	C	C	C	C	C	C	C	C	C	C	C	C	C	C	C	C	C	C	C	C	C
Pf_01_000117282	1	117282	Intergenic						1249	G/A		0.918918919	A	A		A	A	A	A	A	A	G	A	A	A	A	A	G	A	A	A	A	A	A	A	A	A	A	A	A	A		A	G	A	A	A	G	G
Pf_01_000118415	1	118415	Intergenic						860	T/G		1	T	T	T	T	T	T	T	T	T	T	T	T	T	T	T	T	T	T	T	T	T	T	T	T	T	T	T	T	T	T	T	T	T	G	T	T	T
Pf_01_000120340	1	120340	Synonymous	good	4	307	3	PFA0130c	0	T/A	V	1	T	T	T	T	T	T	T	T	T	T	T	T	T	T	T	T	T	A	T	T	T	T	T	T	T	A	A	T	T	T	T	T	T	T	A	T	T
Pf_01_000120970	1	120970	Non-Synonymous	good	2	97	3	PFA0130c	0	T/A	K/N	1	T	T	T	T	T	T	T	T	T	T	T	T	T	T	T	T	T	T	T	T	T	T	T	T	T	T	T	T	T	T	T	T	T	T	T	T	A
Pf_01_000120984	1	120984	Non-Synonymous	good	Non-degenerate	93	1	PFA0130c	0	T/C	K/E	1	C	T	T	T	T	T	T	T	T	T	T	T	T	T	T	T	T	T	T	T	T	T	T	T	T	T	T	T	T	T	T	T	T	T	T	T	T
Pf_01_000121222	1	121222	Intronic					PFA0130c	0	C/A		1	C	C	C	C	C	C	C	C	C	C	C	C	C	C	C	C	C	C	C	C	C	C	C	C	C	A	C	C	C	C	C	C	C	C	C	C	C
Pf_01_000121965	1	121965	Intergenic						317	T/A		0.986486486	T	T	T	T	T	T	T	T	T	T	T	T	T	T	T	T	T	T	T	T	T	T	T	T	T	T	T	T	T	T	T	T	T	T	T	T	T
Pf_01_000125030	1	125030	Synonymous	good	2	48	1	PFA0135w	0	C/T	L	1	C	C	C	C	C	C	C	C	C	C	C	C	C	C	C	C	C	C	C	C	C	C	C	C	C	C	C	C	C	C	C	C	C	C	C	C	C
Pf_01_000125538	1	125538	Non-Synonymous	good	Non-degenerate	217	2	PFA0135w	0	T/C	T/I	0.945945946	T	C	C	T	C	T	C	C	C	C	C	T	C	T	C		T	C	T	C	C	C	C	C	T	C	T	C	C	C	C	C	C	T	T	C	C
Pf_01_000125992	1	125992	Intergenic						273	A/T		0.972972973	T	A	T	A		T	A	T	A	A	A	A	A	A	A	T	T	A		T	A	A	A	A	A	A	T		T	A	T	A	T	A	T	A	A
Pf_01_000126044	1	126044	Intergenic						325	G/T		1	T	G	T	G	T	T	T	T	G	G	T	G	T	T	G	T	T	T	G	T	G	G	G	G	G	G	T		T	G	T	G	T	T	T	G	G
Pf_01_000127196	1	127196	Non-Synonymous	good	Non-degenerate	350	2	PFA0140c	0	T/C	K/R	1	T	T	T	T	T	T	T	T	T	T	T	T	T	T	T	T	T	T	T	T	T	T	T	T	T	T	T	T	T	T	T	C	T	T	T	C	T
Pf_01_000128559	1	128559	Intergenic						184	G/A		1	G	G	G	G	G	G	G	G	G	G	G	G	G	G	G	G	G	G	G	G	G	G	G	G	G	G	G	G	G	G	G	G	G	G	G	G	G
Pf_01_000132808	1	132808	Non-Synonymous	good	Non-degenerate	106	1	PFA0150c	0	C/T	E/K	0.986486486	C	C	C	C	C	C	C	C	C	C	C	C	C	C	C	C	C	C	C	C	C	C	T	C	C	C	T	C	C	C	C	C	C	C		C	C
Pf_01_000138198	1	138198	Non-Synonymous	good	Non-degenerate	432	1	PFA0155c	0	C/T	A/T	1	C	C	C	C	C	C	C	C	T	C	C	C	C	C	C	C	C	T	C	C	C	C	C	C	C	C	C	C	C	C	C	C	C	C	C	T	C
Pf_01_000139425	1	139425	Non-Synonymous	good	Non-degenerate	23	1	PFA0155c	0	T/C	A/T	0.986486486	C	T	T	T	T	T	C	C	T	C	T	T	T	T	C	T	T	T	T	T	C	T	T	C	T	T	T	T	T	T	T	T	T	T	T	T	T
Pf_01_000141054	1	141054	Non-Synonymous	good	Non-degenerate	383	1	PFA0160c	0	A/C	S/A	1	A	A	A	A	C	A	A	A	A	A	A	A	A	A	A	A	A	A	A	A	A	A	A	A	A	A	A	A	A	A	A	A	A	C	A	A	A
Pf_01_000144376	1	144376	Non-Synonymous	good	Non-degenerate	758	2	PFA0165c	0	G/A	T/M	1	G	G	G	G	G	G	G	G	G	G	G	G	G	G	G	G	G	G	G	G	G	G	G	G	G	G	G	G	G	G	G	G	G	A	G	G	G
Pf_01_000144611	1	144611	Non-Synonymous	good	Non-degenerate	680	1	PFA0165c	0	C/A	V/L	1	C	C	C	C	C	C	C	C	C	C	C	C	C	C	C	C	C	C	C	C	C	C	A	C	C	C	C	C	C	C	C	C	C	C	C	C	C
Pf_01_000145104	1	145104	Synonymous	good	4	515	3	PFA0165c	0	A/G	V	1	A	G	A	G	G	G	A	G	G	G	G	G	G	A	G	G	G	G	G	G	A	G	A	G	A	A	A	G	A	G	G	A	G	A	A	A	A
Pf_01_000145111	1	145111	Non-Synonymous	good	Non-degenerate	513	2	PFA0165c	0	A/G	V/A	1	A	G	A	G	G	G	A	G	G	G	G	G	G	A	G	G	G	G	G	G	A	G	A	G	A	A	A	G	A	G	G	A	G	A	A	A	A
Pf_01_000145461	1	145461	Synonymous	good	2	396	3	PFA0165c	0	T/C	K	1	C	T	T	T	T	T	T	T	T	T	C	T	C	T	T	T	T	T	C	T	T	T	T	T	C	T	C	C	C	C	C	C	C	T	C	T	C
Pf_01_000145749	1	145749	Synonymous	good	3	300	3	PFA0165c	0	T/A	I	1	T	T	T	T	T	A	T	T	T	T	T	A	T	T	T	T	T	T	T	T	T	T	T	A	T	T	A	A	A	T	T	A	A	T	A	A	T
Pf_01_000145794	1	145794	Synonymous	good	4	285	3	PFA0165c	0	A/T	S	1	A	A	A	A	A	T	T	A	A	T	A	A	A	A	A	A	A	T	T	T	A	A	A	A	A	A	T	T	T	A	A	T	T	A	T	T	T
Pf_01_000146652	1	146652	Intronic					PFA0165c	0	A/C		1	A	A	C	A	A	A	A	A	A	A	A	A	A	A	A	A	A	A	A	A	A	A	C	A	A	A	A	A	A	A	A	A	A	A	A	A	A
Pf_01_000148724	1	148724	Non-Synonymous	good	Non-degenerate	1430	1	PFA0170c	0	C/A	S/A	1	C	C	C	C	C	C	C	C	C	C	C	C	C	C	C	C	C	C	C	C	C	C	C	C	C	C	C	C	C	C	C	C	C	C	C	C	C
Pf_01_000149832	1	149832	Synonymous	good	4	1060	3	PFA0170c	0	G/T	P	1	G	G	G	G	T	G	G	G	T	T	G	T	G	G	T	T	T	T	G	T	T	T	T	G	G	T	G	T	T	G	T	T	T	G	G	G	G
Pf_01_000150178	1	150178	Non-Synonymous	good	Non-degenerate	945	2	PFA0170c	0	C/A	C/F	1	C	C	C	C	C	C	C	C	C	C	C	C	C	C	C	C	C	C	C	C	C	C	C	C	C	C	C	C	C	C	C	C	C	C	C	C	C
Pf_01_000150643	1	150643	Non-Synonymous	good	Non-degenerate	790	2	PFA0170c	0	T/C	E/G	1	T	T	T	T	T	T	T	T	T	T	C	T	C	T	T	T	T	T	C	T	T	T	T	T	T	C	T	T	T	T	T	T	T	T	T	T	T
Pf_01_000150849	1	150849	Synonymous	good	2	721	3	PFA0170c	0	A/G	D	1	A	A	A	A	A	A	A	A	A	A	A	A	A	A	A	A	A	A	G	A	G	A	G	A	A	A	A	A	A	A	A	A	A	A	A	A	A
Pf_01_000151070	1	151070	Non-Synonymous	good	Non-degenerate	648	1	PFA0170c	0	C/A	A/S	1	C	C	C	C	A	C	C	C	C	C	C	C	C	C	C	C	C	C	C	C	C	C	C	C	C	C	C	A	A	C	A	A	A	C	C	C	C
Pf_01_000152095	1	152095	Non-Synonymous	good	Non-degenerate	306	2	PFA0170c	0	T/G	H/P	0.945945946	T	T	T	T	T	T		T	T	T		T	T	T	T	T	T	T	T	T	T	T	T	T	T	T	T	T	T	G	T	T	T	G	T	T	T
Pf_01_000152357	1	152357	Non-Synonymous	good	Non-degenerate	219	1	PFA0170c	0	C/T	V/I	0.986486486	C	C	C	C	C	C	C	C	C	C	C	C	C	C	C	C	C	C	C	C	C	C	C	C	C	C	C	C	T	C	C	T	C	C	C	C	C
Pf_01_000154929	1	154929	Non-Synonymous	good	Non-degenerate	174	1	PFA0175w	0	C/T	H/Y	0.986486486	C	C	C	C	C	C	C	C	C	C	C	C	C	C	C	T	C	C	C	C	C	C	C	C	C	C	C	C	T	C	C	T	T	C	C	C	C
Pf_01_000155537	1	155537	Synonymous	good	2	376	3	PFA0175w	0	C/T	F	1	C	C	C	C	C	C	C	C	C	C	C	C	C	C	C	C	C	C	C	C	C	C	C	C	C	C	C	C	C	C	C	C	C	C	C	C	C
Pf_01_000155756	1	155756	Synonymous	good	2	449	3	PFA0175w	0	A/G	L	0.959459459	A	A		A	A	A	A	A	A	A	A	A	A	A	A	A	A	A	A	A	A	A	A	A	A	A	A	A	A	A	A	A	A	A	A	A	A
Pf_01_000156045	1	156045	Non-Synonymous	good	Non-degenerate	546	1	PFA0175w	0	C/A	N/H	1	C	C	C	C	A	C	C	C	C	C	C	C	C	C	C	C	C	C	C	C	C	C	C	C	C	C	C	C	C	A	C	C	C	C	C	A	A
Pf_01_000156111	1	156111	Non-Synonymous	good	Non-degenerate	568	1	PFA0175w	0	A/G	D/N	1	A	A	A	A	G	A	A	A	A	G	A	A	A	A	G	A	G	A	A	G	A	A	A	A	A	A	A	A	A	G	A	A	A	A	A	A	A
Pf_01_000156129	1	156129	Non-Synonymous	good	Non-degenerate	574	1	PFA0175w	0	A/G	V/I	1	A	A	A	A	G	A	A	A	A	G	A	A	A	A	G	A	G	A	A	G	A	A	A	A	A	A	A	A	A	G	A	A	A	A	A	G	G
Pf_01_000156173	1	156173	Synonymous	good	2	588	3	PFA0175w	0	A/G	K	1	A	A	A	A	A	A	A	A	A	G	A	A	A	A	G	A	G	A	A	G	A	A	A	A	A	A	A	A	A	G	A	A	A	A	A	G	G
Pf_01_000156211	1	156211	Non-Synonymous	good	Non-degenerate	601	2	PFA0175w	0	A/G	G/D	1	A	A	A	A	A	A	A	A	A	G	A	A	A	A	G	A	G	A	A	G	A	A	A	A	A	A	A	A	G	G	A	G	G	A	A	A	A
Pf_01_000156212	1	156212	Synonymous	good	4	601	3	PFA0175w	0	T/C	G	1	T	T	T	T	T	T	T	T	T	C	T	T	T	T	C	T	C	T	T	C	T	T	T	T	T	T	T	T	C	C	T	C	C	T	T	T	T
Pf_01_000157144	1	157144	Non-Synonymous	good	Non-degenerate	867	1	PFA0175w	0	G/A	S/G	1	G	G	G	G	G	G	G	G	G	G	G	G	G	G	G	G	G	G	G	G	G	G	G	G	G	G	G	G	G	G	G	G	G	G	G	G	G
Pf_01_000158788	1	158788	Non-Synonymous	good	Non-degenerate	1415	1	PFA0175w	0	G/T	D/Y	0.972972973	G	G	G	G	G	G	G	G	G	G	G	G	G	G	G	G	G	G	G	G	G	G	G	G	G	G	G	G	G	G	G	G	G	G	G	G	G
Pf_01_000161757	1	161757	Synonymous	good	2	131	3	PFA0180w	0	T/C	N	0.959459459	T	C		C	C	C	C		C	T	C	C	C	C	C	T	C	C		C	C	C	C	T	C	C	C	C	C	C	C	C	C	C	C	C	C
Pf_01_000162556	1	162556	Non-Synonymous	good	Non-degenerate	335	3	PFA0180w	0	G/A	M/I	1	G	G	G	G	G	G	G	G	G	G	G	G	G	G	G	G	G	G	G	G	G	G	G	G	G	G	G	G	G	G	G	G	G	G	G	G	G
Pf_01_000162699	1	162699	Non-Synonymous	good	Non-degenerate	383	2	PFA0180w	0	G/A	C/Y	1	G	G	G	G	G	G	G	G	G	G	G	G	G	G	G	G	G	G	G	G	G	G	G	G	G	G	G	G	G	G	G	G	G	A	G	G	G
Pf_01_000162838	1	162838	Synonymous	good	4	429	3	PFA0180w	0	A/G	S	1	A	A	A	A	A	A	A	A	A	A	A	A	A	A	A	A	G	A	A	A	A	A	A	G	A	A	A	A	A	A	A	A	A	A	A	A	A
Pf_01_000163380	1	163380	Non-Synonymous	good	Non-degenerate	610	2	PFA0180w	0	T/A	H/L	1	T	T	A	T	T	A	T	T	A	T	T	A	T	T	A	T	T	T	A	A	T	T	T	T	A	T	A	T	T	A	T	T	T	T	A	T	T
Pf_01_000164259	1	164259	Non-Synonymous	good	Non-degenerate	903	2	PFA0180w	0	C/A	H/P	1	A	C	C	C	A	A	A	A	C	A	C	A	C	C	A	A	C	A	C	A	A	C	A	A	A	A	A	C	C	A	C	C	C	A	A	A	A
Pf_01_000165254	1	165254	Non-Synonymous	good	Non-degenerate	1235	1	PFA0180w	0	G/A	A/T	1	A	G	A	G	G	G	G	G	A	G	G	G	G	G	G	A	A	A	G	G	A	A	G	A	G	A	G	A	A	A	A	A	A	A	G	G	G
Pf_01_000165449	1	165449	Non-Synonymous	good	Non-degenerate	1300	1	PFA0180w	0	A/T	S/C	1	A	T	A	A	T	A	T	A	A	A	T	T	T	T	A	A	A	A	A	T	A	T	A	T	A	T	A	T	T	T	T	T	T	T	A	A	A
Pf_01_000165823	1	165823	Synonymous	good	2	1334	3	PFA0180w	0	C/T	N	1	C	C	C	T	T	C	T	C	T	T	C	T	C	T	T	T	C	T	C	T	T	T	T	T	T	C	T	C	C	T	C	C	C	T	T	C	C
Pf_01_000166413	1	166413	Non-Synonymous	good	2	1456	3	PFA0180w	0	C/A	D/E	0.986486486	C	C	C	C	C	C	C	C	C	C	C	C	C	C	C	C	C	C	C	C	C	C	C	C	C	C	C	C	C	C	C	C	C	C	C	C	C
Pf_01_000167374	1	167374	Synonymous	good	4	209	3	PFA0185w	0	A/C	S	0.986486486	A	A	A	A	A	A	A	A	A	A	A	A	A	A	A	A	A	A	A	A	A	A	A	A	A	A	A	A	A	A	A	A	A	A	A	A	A
Pf_01_000167547	1	167547	Non-Synonymous	good	Non-degenerate	267	2	PFA0185w	0	A/G	Y/C	1	A	A	G	A	A	A	G	G	A	G	A	A	A	A	A	A	A	A	A	G	A	A	A	A	A	G	A	G	G	G	G	G	G	G	A	G	G
Pf_01_000168197	1	168197	Intronic					PFA0185w	0	A/C		1	A	A	A	A	C	C	A	C	C	C	A	C	A	A	A	A	C	A	C	A	A	C	C	A	A	C	C	C	C	A	C	C	A	C	C	A	A
Pf_01_000176967	1	176967	Intergenic						356	T/C		1	T	T	T	T	T	T	T	T	T	T	T	T	T	T	T	T	T	T	T	T	T	T	T	T	T	T	T	T	T	T	T	T	T	T	T	T	T
Pf_01_000177275	1	177275	Intergenic						664	C/A		1	C	C	C	C	C	A	C	A	C	A	C	C	C	C	C	C	C	A	C	C	C	C	A	C	C	C	C	C	C	C	C	C	C	A	C	C	C
Pf_01_000178329	1	178329	Non-Synonymous	good	Non-degenerate	3	2	PFA0205w	0	A/G	D/G	1	A	A	A	A	G	A	G	A	G	A	A	A	A	A	A	A	G	G	A	A	A	A	G	A	A	G	A	A	A	A	A	A	A	A	A	A	A
Pf_01_000178381	1	178381	Non-Synonymous	good	2	20	3	PFA0205w	0	G/C	D/E	1	G	C	C	G	C	G	G	C	C	G	C	G	C	C	C	C	G	C	C	G	C	C	G	G	C	G	G	G	G	C	C	G	C	G	G	C	C
Pf_01_000178709	1	178709	Non-Synonymous	good	Non-degenerate	130	1	PFA0205w	0	T/C	C/R	1	C	C	C	C	C	C	C	C	C	C	T	C	T	C	T	C	C	C	C	C	T	C	T	C	T	C	C	T	T	T	T	T	T	C	C	T	T
Pf_01_000178714	1	178714	Synonymous	good	2	131	3	PFA0205w	0	T/C	S	1	T	T	T	T	T	T	T	T	T	T	T	T	T	T	T	T	T	T	T	T	T	T	T	T	T	T	T	T	T	T	T	T	C	T	T	C	T
Pf_01_000178747	1	178747	Non-Synonymous	good	2	142	3	PFA0205w	0	T/G	N/K	0.986486486	T	T	T	T	T	T	T	T	T	T	T	G	T	T	T	T	T	T	T	T	T	T	G	T	G	T	T	T	T	T	T	T	T	T	T	T	T
Pf_01_000178961	1	178961	Non-Synonymous	good	Non-degenerate	214	1	PFA0205w	0	G/A	V/I	1	G	A	A	A	A	A	A	A	A	A	G	A	G	A	G	A	A	A	A	A	G	A	A	A	A	A	A	A	A	A	A	A	A	G	A	A	A
Pf_01_000179500	1	179500	Non-Synonymous	good	Non-degenerate	284	2	PFA0205w	0	A/G	E/G	1	G	G	G	A	G	G	A	G	A	G	A	G	A	G	A	A	A	G	A	A	G	A	G	A	A	G	A	A	A	A	A	A	G	A	A	A	G
Pf_01_000179581	1	179581	Non-Synonymous	good	Non-degenerate	311	2	PFA0205w	0	A/G	G/E	0.959459459	A	A	A	A	A	A	A	A	A	A	A	A	A	A	G	A	A	A	A	G	A	A	A	A	A	G	A	A	A	A	A	A	A	G	A	A	A
Pf_01_000179582	1	179582	Synonymous	good	4	311	3	PFA0205w	0	G/A	G	0.986486486	G	G	G	G	G	G	G	G	G	G	G	G	G	G	A	G	G	G	G	A	G	G	G	G	G		G	G	G	G	G	G	G	A	G	G	G
Pf_01_000179674	1	179674	Non-Synonymous	good	Non-degenerate	342	2	PFA0205w	0	G/A	S/N	0.972972973	G	G	G	G	G	G	G	G	G	G	G	G	G	G	G	G	G	G	G	G	G	G	G	G	G	G	A	A	A	A	A	A	G	G	A	G	G
Pf_01_000180269	1	180269	Non-Synonymous	good	2	540	3	PFA0205w	0	T/A	E/D	0.932432432	T	T		A	T	T	T	T	T	T	T	T	T	T	A	T	T	T	A	T	T		T	T	T	T	A	T	T	T	T	T	T	T	A	T	T
Pf_01_000180306	1	180306	Non-Synonymous	good	Non-degenerate	553	1	PFA0205w	0	G/A	V/I	0.986486486	A	A	A	G	A	A	A	A	A	A	A	A	A	A	G	A	A	A	G	A	A	A	A	G	A	A	A	A	A	A	A	A	A	A	A	A	A
Pf_01_000180370	1	180370	Non-Synonymous	good	Non-degenerate	574	2	PFA0205w	0	C/T	A/V	1	C	C	C	C	C	C	C	C	C	C	C	C	C	C	C	C	C	C		C	C	T	C	C	C	C	C		C	C	C	C	C	C	C	C	C
Pf_01_000180468	1	180468	Non-Synonymous	good	Non-degenerate	607	1	PFA0205w	0	A/G	N/D	0.851351351	A	A		A	A	A	G	A	G	G	A	A	A	A	A	A	G	A	A	A	A	A			A	A	G	G	G	G	G	G	G	A	G	A
Pf_01_000180499	1	180499	Non-Synonymous	good	Non-degenerate	617	2	PFA0205w	0	A/C	K/T	1	A	A	C	A	A	A	C	A	C	C	A	A	A	C	A	C	C	A	A	A	C	A	A	A	C	A	C	C	C	C	C	C	C	A	C	A	A
Pf_01_000180505	1	180505	Non-Synonymous	good	Non-degenerate	619	2	PFA0205w	0	C/A	T/N	0.932432432	C	C		C	C	C	A	C	A	A	C	C	C	A	C	A	A	C	C	C	A	C	C	C	A	C	A	A	A	A	A	A	A		A	C	C
Pf_01_000180549	1	180549	Non-Synonymous	good	Non-degenerate	634	1	PFA0205w	0	C/A	L/I	0.864864865	A	A	A	C	A	A	A	C	A	A	A	C	A	C	A		A	A	C	A	A	C	A	C	C	C	A	C	C		C	C	A	A		A	A
Pf_01_000180563	1	180563	Synonymous	good	2	638	3	PFA0205w	0	G/A	L	0.905405405	G	G		G	G	G	G	G	A	G		G		A	G	A	G	G		A	A	A	A	G	A	G	A	A	A	A	A	A	G	G	A	A	G
Pf_01_000180568	1	180568	Non-Synonymous	good	Non-degenerate	640	2	PFA0205w	0	C/T	A/V	0.932432432	C	C	T	C	C	C	C	C	T	C	T	C		T	C	T	C	C	T	T	T	T	T	C	T	C	T	T	T	T	T	T	C	C	T	T	C
Pf_01_000180576	1	180576	Non-Synonymous	good	Non-degenerate	643	1	PFA0205w	0	C/G	Q/E	0.945945946	C	C		C	C	C	C	C		C	C	C	C	C	C	C	C	C	G	C	C	C	C	C	C	G	C	C	C	C	C	C	C	C	C	C	C
Pf_01_000180789	1	180789	Non-Synonymous	good	Non-degenerate	714	1	PFA0205w	0	G/A	D/N	0.932432432	A	G		A	A	A	G	G	G	G	G	G	G	G	G	G	G	G	A	G	A	A	A	G	G	G	G	G	G	G	G	G	G	G	G	G	G
Pf_01_000181810	1	181810	Intergenic						785	G/T		0.986486486	G	G	G	G	T	T	G	G	G	G	T	T	T	G	G	G	G	T	T	T	G	T	T	G	G	G	T	T	T	T	T	T	G	G	T	G	G
Pf_01_000181894	1	181894	Intergenic						869	A/G		1	A	G	G	A	G	A	G	A	A	G	A	A	A	A	G	A	A	A	A	A	G	A	A	G	G	A	A	A	A	A	A	A	G	A	A	G	A
Pf_01_000182016	1	182016	Intergenic						991	C/T		1	T	T	T	T	C	C	T	T	T	C	C	T	C	T	C	T	T	C	C	C	T	T	T	C	C	C	T	T	T	T	T	T	C	C	T	C	T
Pf_01_000182226	1	182226	Intergenic						831	G/A		1	G	A	G	A	G	A	G	G	G	A	G	G	G	G	A	G	G	G	G	A	G	G	G	A	G	G	A	G	G	G	G	G	G	A	A	G	G
Pf_01_000182794	1	182794	Intergenic						263	T/C		1	C	T	C	T	T	C	T	C	C	T	C	C	C	T	C	T	T	T	C	C	T	C	T	T	T	C	T	T	T	T	T	T	C	T	T	C	C
Pf_01_000184221	1	184221	Non-Synonymous	good	2	79	3	PFA0210c	0	C/G	N/K	0.932432432	C	C	G	G	C	C	C	G	G	C	G		G	G	C	C	G	C	G	C	G	G	C	C	C	G	C	C	C	C	C	C	C	C	C	C	G
Pf_01_000193483	1	193483	Non-Synonymous	good	Non-degenerate	993	1	PFA0215w	0	A/G	T/A	0.959459459	A	A		A	A	A	A	A	A	A	A	A	A	A	A	A	A	A	A	A	A	A	A	A	A	A	A	A	A	A	A	A	A	G	A	A	A
Pf_01_000193537	1	193537	Non-Synonymous	good	Non-degenerate	1011	1	PFA0215w	0	G/A	E/K	0.972972973	G	G	A	G	G	G	G	G	G	G	G	G	G	G	G	G	G	G	G	G	G	G	G	G	G	G	G	A	A	A	A	A	A	A		A	G
Pf_01_000194355	1	194355	Synonymous	good	2	1283	3	PFA0215w	0	C/T	F	0.986486486	C	C		C	C	C	C	C	C	C	C	C	C	C	C	C	C	C	C	C	C	C	C	C	C	C	C	C	C	C	C	C	C	C	C	C	C
Pf_01_000197219	1	197219	Non-Synonymous	good	Non-degenerate	2238	2	PFA0215w	0	A/G	R/K	1	A	A	A	G	A	A	A	A	A	A	A	A	A	A	A	G	A	A	A	A	A	A	A	A	G	A	A	A	A	A	A	A	A	A	A	A	A
Pf_01_000197503	1	197503	Non-Synonymous	good	Non-degenerate	2333	1	PFA0215w	0	T/C	F/L	1	T	T	T	T	T	T	T	T	T	T	T	T	T	T	T	T	T	T	T	T	T	T	T	T	T	T	T	T	T	T	T	T	T	C	T	T	T
Pf_01_000198697	1	198697	Non-Synonymous	good	Non-degenerate	260	2	PFA0220w	0	T/C	V/A	1	T	T	C	T	T	T	T	T	T	T	T	T	T	T	T	T	T	T	T	T	T	T	T	T	T	T	T	C	C	C	T	C	C	T	T	T	T
Pf_01_000199445	1	199445	Synonymous	good	4	509	3	PFA0220w	0	A/G	G	1	A	A	A	A	A	A	A	A	A	A	A	A	A	A	A	A	A	A	A	A	A	A	A	A	A	A	A	A	A	A	A	A	A	A	A	A	A
Pf_01_000199475	1	199475	Non-Synonymous	good	2	519	3	PFA0220w	0	G/T	K/N	1	G	G	T	G	G	G	G	G	G	G	G	G	G	G	G	G	G	G	G	G	G	G	G	G	G	G	G	T	T	T	G	T	T	G	G	G	G
Pf_01_000205304	1	205304	Synonymous	good	2	108	3	PFA0230c	0	G/A	F	0.972972973	G	G	G	G	G	A	G	G	G	A	A	G	A	A	G	G	G	A		A	G	A	G	G	G	A	G	A	G	G	G	G	A	G	G	G	A
Pf_01_000211806	1	211806	Synonymous	good	4	233	3	PFA0240w	0	A/G	T	1	A	A	A	A	A	A	A	A	A	A	A	A	A	A	A	A	A	A	A	A	A	A	A	A	A	A	G	A	A	A	G	G	A	A	G	A	A
Pf_01_000216325	1	216325	Synonymous	good	4	104	3	PFA0245w	0	T/C	T	1	T	T	T	T	T	T	T	T	T	T	T	T	T	T	T	T	T	T	T	T	T	T	T	T	T	T	T	T	T	T	T	T	T	C	T	T	T
Pf_01_000223275	1	223275	Synonymous	good	4	308	3	PFA0255c	0	T/C	V	1	T	T	T	T	T	T	T	T	T	T	T	T	T	T	T	T	T	T	T	T	T	T	T	T	T	T	T	T	T	T	T	T	T	T	T	C	T
Pf_01_000229105	1	229105	Synonymous	good	2	218	3	PFA0270c	0	A/G	N	0.986486486	A	A		A	A	A	A	A	A	A	A	A	A	A	A	A	A	A	A	A	A	A	A	A	A	A	A	A	A	A	A	A	A	A	A	A	A
Pf_01_000230728	1	230728	Non-Synonymous	good	Non-degenerate	1159	1	PFA0275c	0	C/T	E/K	1	C	C	C	C	C	C	C	C	C	C	C	C	C	C	C	C	C	C	C	C	C	C	C	C	C	C	C	C	C	C	C	C	C	C	C	C	C
Pf_01_000231239	1	231239	Synonymous	good	2	988	3	PFA0275c	0	A/G	D	1	A	A	A	A	A	A	A	A	A	A	A	A	A	A	A	A	A	A	A	A	A	A	G	A	A	A	A	A	A	A	A	A	A	A	A	A	A
Pf_01_000231878	1	231878	Non-Synonymous	good	Non-degenerate	858	2	PFA0275c	0	G/A	S/L	1	G	G	G	G	G	G	G	G	G	G	G	G	G	G	G	G	G	G	G	G	G	G	G	G	G	G	G	G	G	G	G	G	G	G	G	G	G
Pf_01_000233774	1	233774	Non-Synonymous	good	Non-degenerate	226	2	PFA0275c	0	T/C	K/R	0.972972973	C	T	T	T	C	T	T	T	T	T	T	T	T	T	T	T	T	T	T	T	T	T	T	T	T	T	T	T	T	T	T	T	T	T	T	T	T
Pf_01_000234050	1	234050	Non-Synonymous	good	Non-degenerate	134	2	PFA0275c	0	G/A	S/L	1	G	G	A	G	G	G	G	G	G	G	G	G	G	G	G	G	G	G	G	G	G	G	G	G	G	G	G	G	G	G	G	G	G	G	G	G	A
Pf_01_000237797	1	237797	Intergenic						1108	T/A		0.918918919	T	A		T	T	T	T	T	T	T	T	T	T	T	A	T	T	T	T	T	T	T	T	A	T	T	A	T	T	T	A	A	T	A	A	T	T
Pf_01_000238446	1	238446	Intergenic						459	G/A		1	A	G	A	A	A	A	A	A	A	A	A	A	A	A	G	A	G	A	A	G	G	G	G	G	A	G	A	A	A	A	A	A	A	G	A	G	G
Pf_01_000238927	1	238927	Non-Synonymous	good	Non-degenerate	8	2	PFA0280w	0	T/C	I/T	1	T	T	T	C	C	T	C	C	C	T	C	C	C	C	C	T	C	C	T	C	T	C	C	C	C	C	C	C	C	C	C	C	C	T	C	T	T
Pf_01_000239750	1	239750	Non-Synonymous	good	2	282	3	PFA0280w	0	G/C	K/N	1	G	G	G	G	G	G	G	G	G	G	G	G	G	G	G	G	G	G	G	G	G	G	G	G	G	G	C	C	C	G	C	C	C	G	C	G	G
Pf_01_000239880	1	239880	Non-Synonymous	good	Non-degenerate	326	1	PFA0280w	0	A/G	M/V	0.986486486	A	A	A	A	A	A	A	A	A	A	A	A	A	A	A	G	A	A	A	A	A	A	A	A	A	A	A	A	A	A		A	A	A	A	A	A
Pf_01_000240128	1	240128	Synonymous	good	4	408	3	PFA0280w	0	A/G	S	1	A	A	A	A	A	A	A	A	A	A	A	A	A	A	A	A	A	A	A	A	A	A	A	A	A	A	A	G	A	A	G	G	G	A	A	A	A
Pf_01_000242082	1	242082	Non-Synonymous	good	Non-degenerate	1060	1	PFA0280w	0	G/C	Q/E	1	G	G	G	G	G	G	G	G	G	G	G	G	G	G	G	G	G	C	G	G	G	G	G	C	G	G	G	G	G	G	G	G	G	G	G	G	G
Pf_01_000243116	1	243116	Non-Synonymous	good	3	1404	3	PFA0280w	0	A/G	I/M	1	G	A	A	A	G	A	A	A	A	A	A	A	A	A	A	A	A	A	A	A	A	A	A	A	A	A	A	A	A	A	A	A	A	A	A	A	A
Pf_01_000244164	1	244164	Non-Synonymous	good	Non-degenerate	1754	1	PFA0280w	0	A/G	N/D	1	A	A	A	A	A	A	A	A	A	A	A	A	A	A	A	A	A	A	A	A	A	A	A	A	A	A	A	A	A	A	A	A	A	A	A	A	G
Pf_01_000245134	1	245134	Non-Synonymous	good	Non-degenerate	2077	2	PFA0280w	0	G/T	S/I	1	G	G	G	G	G	G	G	G	G	G	G	G	G	G	G	G	G	G	G	G	G	G	G	G	G	G	G	G	G	G	G	G	G	G	G	G	G
Pf_01_000245256	1	245256	Non-Synonymous	good	Non-degenerate	2118	1	PFA0280w	0	C/A	H/N	1	C	C	C	C	C	C	C	C	C	C	C	C	C	C	C	C	C	C	C	C	C	C	C	C	C	A	C	C	C	C	C	C	C	C	C	C	C
Pf_01_000246129	1	246129	Non-Synonymous	good	Non-degenerate	2409	1	PFA0280w	0	G/A	G/S	1	G	G	G	G	G	G	G	G	G	G	G	G	G	G	G	G	G	G	G	G	G	G	G	G	G	G	G	G	G	G	G	G	G	G	G	G	G
Pf_01_000249135	1	249135	Intergenic						335	A/G		1	A	A	A	G	G	A	A	A	A	A	A	A	A	G	G	G	G	A	A	A	A	A	A	G	A	G	G	G	A	G	G	G	G	G	G	G	G
Pf_01_000251026	1	251026	Synonymous	good	2	408	3	PFA0285c	0	A/G	N	1	A	A	A	A	A	A	A	A	A	A	A	A	A	A	A	A	A	A	A	A	A	A	A	A	A	A	A	A	A	A	A	A	A	A	A	A	A
Pf_01_000263168	1	263168	Intergenic						411	C/T		0.986486486	C	C		C	C	C	C	C	C	C	C	C	C	C	C	C	C	C	C	C	C	C	C	C	C	C	C	C	C	C	C	C	C	C	C	C	C
Pf_01_000263923	1	263923	Non-Synonymous	good	Non-degenerate	86	1	PFA0305c	0	C/A	Y/D	0.810810811	A	A	A	A	C	A	A	A	A	C	A	A	A	A	A	A	A	A	A	A	A	A	A		A	A	A	A	A	A	A	A	A	C	A	A	C
Pf_01_000265893	1	265893	Intronic					PFA0310c	0	G/C		1	G	G	G	G	G	G	G	G	G	G	G	G	G	G	G	G	G	G	G	G	G	G	G	G	G	C	G	G	G	G	G	G	G	G	G	G	G
Pf_01_000266177	1	266177	Synonymous	good	2	1031	3	PFA0310c	0	G/A	C	1	G	G	A	G	G	G	G	A	G	G	G	G	G	G	G	G	G	G	G	G	G	G	G	G	G	G	A	G	A	A	A	A	G	G	A	G	G
Pf_01_000266180	1	266180	Synonymous	good	2	1030	3	PFA0310c	0	C/T	K	1	C	C	C	C	C	C	C	C	C	C	C	C	C	C	C	C	C	C	C	C	C	C	C	C	C	C	C	C	C	C	C	C	C	C	C	C	C
Pf_01_000268100	1	268100	Non-Synonymous	good	Non-degenerate	438	2	PFA0310c	0	G/T	A/D	0.986486486	G	G	G	G	G	G	G	G	G	G	G	G	G	G		G	G	G	G	G	G	G	G	G	G	G	G	G	G	G	G	G	G	G	G	G	G
Pf_01_000269147	1	269147	Non-Synonymous	good	Non-degenerate	89	2	PFA0310c	0	A/G	I/T	0.851351351		A	G	A	A	A	A	A	A	A	A	A	A	A	G			A		A		A		G	A	A	A	A	A		A		A	G	A	A	A
Pf_01_000269303	1	269303	Non-Synonymous	good	Non-degenerate	37	2	PFA0310c	0	C/T	R/K	1	C	C	C	C	C	C	C	C	C	C	C	C	C	C	T	C	C	C	C	C	C	C	C	C	C	C	C	C	C	T	T	T	C	C	C	T	C
Pf_01_000269371	1	269371	Synonymous	good	2	14	3	PFA0310c	0	C/T	E	0.918918919	C	C	T	T	C	C	C	C	C	C	C	C	C	C	T	C	C	C	C	C	C	C	C		C	C	C	T	C	C	C	C	C	C	C	C	T
Pf_01_000269429	1	269429	Intergenic						17	A/C		0.905405405	A	A		C	A	A	A	C	A	A	A	A	A	A		A	A	A	A	A	A	A	A		A	C	C	A	C	C	C	C	C	A	C	C	A
Pf_01_000269674	1	269674	Intergenic						262	G/C		0.905405405	G	G	G	G	G	G	G	G	G	G	G	G	G	G	G	G	G	G	G	G	G	G	G	G	G	G	G	G	G	G	G	G	G		G	G	G
Pf_01_000271404	1	271404	Intergenic						1289	C/T		1	C	C	C	C	C	C	C	C	C	C	C	C	C	C	C	C	C	C	C	C	C	C	C	C	C	C	C	C	C	C	C	C	C	C	C	C	C
Pf_01_000274765	1	274765	Non-Synonymous	good	Non-degenerate	79	2	PFA0320w	0	A/C	T/N	1	A	A	A	A	A	A	A	A	A	A	A	A	A	A	A	A	A	A	A	A	A	A	A	A	A	A	A	A	A	A	A	A	A	A	A	A	A
Pf_01_000275398	1	275398	Non-Synonymous	good	Non-degenerate	290	2	PFA0320w	0	T/C	I/T	0.986486486	T	T	T	T	T	T	T	T	T	T	T	T	T	T	T	T	T	T	T	T	T	T	C	T	T	T	T	T	T	T	T	T	T	T	T	T	T
Pf_01_000282219	1	282219	Non-Synonymous	good	Non-degenerate	284	1	PFA0330w	0	G/A	A/T	1	G	G	G	G	A	A	G	G	A	G	G	G	G	G	A	A	G	G	G	G	A	G	G	G	A	G	A		A	A	G	A	G	A	G	A	A
Pf_01_000283883	1	283883	Synonymous	good	2	838	3	PFA0330w	0	C/T	C	1	C	C	C	C	C	C	C	C	C	C	C	C	C	C	C	C	C	C	C	C	C	C	C	C	C	C	C	C	C	C	C	C	C	C	C	C	C
Pf_01_000295667	1	295667	Non-Synonymous	good	Non-degenerate	495	1	PFA0350c	0	C/A	A/S	1	C	C	C	C	C	C	C	C	C	C	C	C	C	C	C	C	C	C	C	C	C	C	C	C	C	C	C	C	C	C	C	C	C	C	C	C	C
Pf_01_000296541	1	296541	Non-Synonymous	good	2	203	3	PFA0350c	0	A/T	N/K	0.932432432	A	A		A	A	A	A	A	A	A	A	A	A	A	A	A	A	A	A	A	A	A	A	A	A	A	A	A	A	A	A	A	A	A	A	A	A
Pf_01_000299295	1	299295	Non-Synonymous	good	Non-degenerate	304	1	PFA0350w	0	G/A	E/K	1	G	G	G	G	G	G	G	A	G	G	G	G	G	G	G	G	G	G	G	G	G	G	G	G	G	G	G	G	G	G	G	G	G	G	G	G	G
Pf_01_000306858	1	306858	Non-Synonymous	good	Non-degenerate	1185	2	PFA0375c	0	G/T	T/K	0.864864865	G	G		G	G	G		G		G	G	G	G	G	G	G	G	G	G	G	G	G	G	G		G	G	G	T		G	T	G	G	G	G	G
Pf_01_000309794	1	309794	Non-Synonymous	good	2	206	3	PFA0375c	0	G/T	S/R	0.972972973	T	G		G	G	G	G	G	G	G	G	G	G	G	G	G	G	G	G	G	G	G	G	G	G	G	G	G	G	G	G	G	G	G	G	G	G
Pf_01_000314656	1	314656	Intergenic						1118	A/C		1	C	A	A	A	A	A	A	A	A	A	A	A	A	A	A	A	A	A	A	A	A	A	A	A	A	A	A	A	A	A	A	A	A	A	A	A	A
Pf_01_000315060	1	315060	Intergenic						714	C/T		1	C	C	C	C	C	C	C	C	C	C	C	C	C	C	C	C	C	C	C	C	C	C	C	C	C	C	C	C	C	C	C	C	C	C	C	C	T
Pf_01_000315330	1	315330	Intergenic						444	T/C		1	T	T	T	T	T	T	T	T	T	T	T	T	T	T	T	T	T	T	T	T	T	T	T	T	T	T	T	T	T	T	T	T	T	T	T	T	C
Pf_01_000317581	1	317581	Non-Synonymous	good	Non-degenerate	603	2	PFA0380w	0	G/A	C/Y	1	G	G	A	G	G	G	G	G	G	G	G	G	G	G	G	G	G	G	G	G	G	G	G	G	G	A	G	G	G	G	G	G	G	G	G	G	G
Pf_01_000324118	1	324118	Non-Synonymous	good	Non-degenerate	198	2	PFA0390w	0	C/T	S/F	1	T	C	C	C	C	C	C	C	C	C	C	C	C	C	C	C	C	C	C	C	C	C	C	C	C	C	C	C	C	C	C	C	C	C	C	C	C
Pf_01_000324189	1	324189	Non-Synonymous	good	Non-degenerate	222	1	PFA0390w	0	G/A	E/K	1	G	G	G	G	G	G	G	G	G	G	G	G	G	G	G	G	G	G	G	G	G	G	G	G	G	G	G	G	G	G	G	G	G	G	G	G	G
Pf_01_000324434	1	324434	Synonymous	good	4	303	3	PFA0390w	0	G/A	S	1	A	G	G	G	G	G	G	G	G	A	G	A	G	G	G	G	G	G	G	G	G	G	G	G	G	A	A	G	A	A	A	A	A	G	A	G	G
Pf_01_000326456	1	326456	Non-Synonymous	good	Non-degenerate	863	1	PFA0390w	0	G/A	E/K	1	G	G	G	G	G	G	G	G	G	G	G	G	G	G	G	G	G	G	G	G	G	G	G	G	G	G	G	G	G	G	G	G	G	G	G	G	A
Pf_01_000327700	1	327700	Non-Synonymous	good	Non-degenerate	170	1	PFA0395c	0	A/G	Y/H	1	A	A	A	A	A	A	A	A	A	A	A	A	A	A	A	A	A	A	A	A	A	A	A	A	A	A	A	A	A	A	A	A	A	A	A	A	A
Pf_01_000329161	1	329161	Intergenic						423	G/C		1	C	G	G	C	G	G	G	C	G	G	G	C	G	G	G	G	C	G	C	C	G	G	C	G	G	C	G	G	C	C	C	C	C	G	G	C	C
Pf_01_000332256	1	332256	Synonymous	good	3	122	3	PFA0405w	0	A/C	I	0.986486486	A	A	A	A	A	A		A	A	A	A	A	A	A	A	A	A	A	A	A	A	A	A	A	A	A	A	A	A	A	A	A	A	A	A	A	A
Pf_01_000332716	1	332716	Non-Synonymous	good	Non-degenerate	276	1	PFA0405w	0	C/G	Q/E	1	C	C	G	C	C	C	C	C	C	C	C	C	C	C	C	C	C	C	C	C	C	C	C	C	C	C	C	G	G	G	G	G	C	C	C	C	C
Pf_01_000336777	1	336777	Intergenic						1544	G/C		0.932432432	G	G		G	C	C	G	G	G	G	G	G	G	G	G	G	G	G	G	G	G	G	C	G	G	G	G	G	G	G	G	G	G	G	G	G	G
Pf_01_000339720	1	339720	Non-Synonymous	good	Non-degenerate	467	2	PFA0410w	0	G/A	R/H	1	G	G	G	G	G	G	G	G	G	G	G	G	G	G	G	G	G	G	G	G	G	G	G	G	G	G	G	G	G	G	G	G	G	G	G	G	G
Pf_01_000340589	1	340589	Non-Synonymous	good	Non-degenerate	757	1	PFA0410w	0	G/A	I/V	1	A	G	G	A	G	A	G	A	G	G	A	A	A	A	A	A	G	G	G	G	G	G	G	A	A	A	A	A	A	A	A	A	A	G	A	G	G
Pf_01_000340657	1	340657	Synonymous	good	4	779	3	PFA0410w	0	C/A	T	1	A	C	C	A	C	A	C	A	C	C	A	C	A	C	C	C	A	C	C	C	A	A	C	C	C	C	C	C	C	C	C	C	C	C	C	C	C
Pf_01_000341601	1	341601	Non-Synonymous	good	Non-degenerate	1094	2	PFA0410w	0	G/A	S/N	1	G	G	G	G	G	G	G	G	G	G	G	G	G	G	G	G	G	G	G	G	G	G	G	G	G	G	G	G	G	G	G	G	G	A	G	G	G
Pf_01_000342648	1	342648	Non-Synonymous	good	Non-degenerate	1443	2	PFA0410w	0	C/T	P/L	1	C	C	C	C	C	C	C	C	C	C	C	C	C	C	C	C	C	C	C	C	C	C	C	C	C	C	C	C	C	C	C	C	C	C	C	C	C
Pf_01_000342951	1	342951	Non-Synonymous	good	Non-degenerate	1544	2	PFA0410w	0	A/G	K/R	1	A	A	A	A	A	A	A	A	A	A	A	A	A	A	A	A	A	A	A	A	A	A	G	A	A	A	A	A	A	A	A	A	A	A	A	A	A
Pf_01_000344372	1	344372	Non-Synonymous	good	Non-degenerate	2018	1	PFA0410w	0	G/T	V/L	1	G	G	G	G	G	G	G	G	G	G	G	G	G	G	G	G	G	G	G	G	G	G	G	G	G	G	G	T	T	T	T	T	G	G	G	G	G
Pf_01_000344495	1	344495	Synonymous	good	2	2059	1	PFA0410w	0	C/T	L	1	C	C	C	C	C	C	C	C	C	C	C	C	C	C	C	C	C	C	C	C	C	C	T	T	C	C	T	C	C	C	C	C	C	C	T	C	C
Pf_01_000345945	1	345945	Intronic					PFA0415c	0	A/G		1	A	A	A	A	A	A	A	A	A	A	A	A	A	A	A	A	A	A	A	A	A	A	A	A	A	A	A	A	A	A	A	A	A	A	A	A	A
Pf_01_000346295	1	346295	Intronic					PFA0415c	0	G/A		1	G	G	G	G	G	G	G	G	G	G	G	G	G	G	G	G	G	G	G	G	G	G	G	G	G	G	G	G	G	G	G	G	G	A	G	G	G
Pf_01_000346296	1	346296	Intronic					PFA0415c	0	C/T		1	C	C	C	C	C	C	C	C	C	C	C	C	C	C	C	C	C	C	C	C	C	C	C	C	C	C	C	C	C	C	C	C	C	T	C	C	C
Pf_01_000346883	1	346883	Non-Synonymous	good	Non-degenerate	130	1	PFA0415c	0	G/A	S/P	1	G	G	G	G	G	G	G	G	G	G	G	G	G	G	G	G	G	G	G	G	A	G	G	G	G	A	G	G	G	G	G	G	G	G	G	G	G
Pf_01_000350400	1	350400	Synonymous	good	2	26	3	PFA0420w	0	T/C	D	0.918918919	T	T	C	T	T	T	T	T	T	T	T		T	T	T	T	T	T	T	T	T	T	T	T	T	T	T	T	T	T	T	T	T	T	T	T	T
Pf_01_000350638	1	350638	Non-Synonymous	good	Non-degenerate	106	1	PFA0420w	0	G/A	E/K	0.864864865	G	G		G	G		G			G	G	G	G	G	G	G	G	G	G	G		G	G	G	G	G	G	G		G	G	G		G	G	G	G
Pf_01_000354427	1	354427	Non-Synonymous	good	Non-degenerate	980	1	PFA0430c	0	C/T	V/I	1	T	C	T	T	C	C	C	C	T	C	C	C	C	C	C	C	C	C	C	C	C	C	C	C	C	T	C	C	T	C	C	C	C	T	C	C	C
Pf_01_000355009	1	355009	Non-Synonymous	good	Non-degenerate	786	1	PFA0430c	0	T/C	N/D	0.986486486	T	T	T	T	T	T	T	T	T	T	T	T	T	T	T	T	T	T	T	T	T	T	T	T	T	T	T		T	C		C	T	T	T	T	T
Pf_01_000356232	1	356232	Non-Synonymous	good	Non-degenerate	378	2	PFA0430c	0	T/C	D/G	1		T	T	T	T	T	T	T	T	T	T	T	T	T	T	T	T	T	T	T	T	T	T	T	T	T	T	T	T	T	T	T	T	T	T	T	T
Pf_01_000362206	1	362206	Intergenic						714	T/A		1	T	T	A	T	T	T	T	T	T	T	T	T	T	T	T	T	T	T	T	T	T	T	T	T	T	T	T	T	T	T	T	T	T	T	T	T	A
Pf_01_000363220	1	363220	Intergenic						1251	T/G		1	T	T	G	T	T	T	T	T	T	T	T	T	T	T	T	T	T	T	T	T	T	T	T	T	T	T	T	T	T	T	T	T	T	G	T	T	T
Pf_01_000366719	1	366719	Intergenic						44	A/G		1	A	A	A	A	A	A	A	A	A	A	A	A	A	A	A	A	A	A	A	A	A	A	A	A	A	A	A	A	A	A	A	A	A	A	A	A	A
Pf_01_000367540	1	367540	Synonymous	good	2	228	1	PFA0445w	0	C/T	L	1	T	C	C	C	C	C	C	C	C	C	C	C	C	C	C	C	C	C	C	C	C	C	C	C	C	C	C	C	C	C	C	C	C	C	C	C	C
Pf_01_000369418	1	369418	Non-Synonymous	good	Non-degenerate	854	1	PFA0445w	0	T/C	Y/H	1	T	T	T	T	T	T	T	T	T	T	T	T	T	T	T	T	T	T	T	T	T	T	T	T	T	T	T	T	T	T	T	T	T	T	T	T	T
Pf_01_000370244	1	370244	Intergenic						296	C/A		1	C	C	C	C	C	C	C	C	C	C	C	C	C	C	C	C	C	C	C	C	C	C	C	C	C	C	C	C	C	C	C	C	C	C	C	C	C
Pf_01_000375657	1	375657	Non-Synonymous	good	Non-degenerate	146	1	PFA0460c	0	A/G	S/P	1	A	G	G	G	G	A	G	G	A	G	A	G	A	G	G	G	G	G	A	A	A	A	G	G	G	G	G	G	G	G	G	G	A	A	G	G	G
Pf_01_000388869	1	388869	Non-Synonymous	good	Non-degenerate	757	1	PFA0485w	0	C/A	H/N	0.905405405	C	C	C	C	C	C	C	C	C	C		C	C	C	C	C	C	C	C	C	C	C	C	C	C	C	A	C	A		C	A	C		A	C	A
Pf_01_000388876	1	388876	Non-Synonymous	good	Non-degenerate	759	2	PFA0485w	0	T/C	S/L	1	T	T	T	C	T	T	C	C	T	T	T	T	T	T	C	C	C	C	C	T	C	T	C	T	T	T	T	T	T	T	C	T	T	T	T	T	T
Pf_01_000389537	1	389537	Synonymous	good	2	4	3	PFA0490w	0	C/T	H	1	C	C	C	C	C	C	C	C	C	C	C	C	C	C	C	T	T	T	C	C	C	C	T	C	C	C	C	C	C	C	C	C	C	C	C	C	C
Pf_01_000389906	1	389906	Non-Synonymous	good	2	127	3	PFA0490w	0	C/A	D/E	1	A	A	A	C	A	A	A	C	C	A	A	A	A	A	A	C	C	A	C	A	C	A	A	A	A	A	C	A	C	A	C	C	A	A	C	A	C
Pf_01_000393153	1	393153	Synonymous	good	2	23	1	PFA0495c	0	G/A	L	1	G	G	A	G	G	G	G	G	G	G	G	G	G	G	G	G	G	G	G	G	G	G	G	G	G	G	G	G	G	G	G	G	G	G	G	G	G
Pf_01_000393916	1	393916	Synonymous	good	4	53	3	PFA0500w	0	G/C	T	1	G	G	C	G	G	G	G	G	G	G	G	G	G	G	G	G	G	G	G	G	G	G	G	G	G	G	G	G	G	G	G	G	G	G	G	G	G
Pf_01_000396922	1	396922	Intergenic						823	T/A		1	A	T	T	A	T	A	A	A	T	T	T	A	T	A	A	T	A	T	T	T	T	T	T	A	A	A	A	T	A	T	A	A	T	T	A	A	T
Pf_01_000398893	1	398893	Synonymous	good	2	383	3	PFA0510w	0	T/C	H	0.864864865	T	T	T	T	T	T		T	T	T		T	T	T	T	T	T	T	T	T	T	T	T			T	T	C	T	C	T	T	T	C	T	T	T
Pf_01_000401458	1	401458	Synonymous	good	2	1238	3	PFA0510w	0	A/G	K	1	A	A	A	A	A	A	A	A	A	A	A	A	A	A	A	A	A	A	A	A	A	A	A	A	A	G	A	A	A	A	A	A	A	A	A	A	A
Pf_01_000402184	1	402184	Synonymous	good	2	1480	3	PFA0510w	0	A/G	K	1	A	A	A	A	A	A	A	A	A	A	A	A	A	A	A	A	A	A	A	A	A	A	A	A	A	A	A	A	A	A	A	A	A	A	A	A	A
Pf_01_000402201	1	402201	Non-Synonymous	good	Non-degenerate	1486	2	PFA0510w	0	G/A	R/Q	1	G	G	G	G	G	G	G	G	G	G	G	G	G	G	G	G	G	G	G	G	G	G	G	G	G	G	G	G	G	G	G	G	G	A	G	G	G
Pf_01_000402265	1	402265	Synonymous	good	2	1507	3	PFA0510w	0	A/G	K	1	G	A	A	A	A	A	A	A	A	A	A	A	A	A	A	A	A	A	A	A	A	A	A	A	A	A	G	A	G	A	G	G	A	A	G	G	A
Pf_01_000403378	1	403378	Non-Synonymous	good	Non-degenerate	1878	3	PFA0510w	0	A/G	M/I	1	A	A	A	A	A	A	A	A	A	A	A	A	A	A	A	A	A	A	A	A	A	A	A	A	A	A	A	A	A	A	A	A	A	A	A	A	A
Pf_01_000404054	1	404054	Non-Synonymous	good	Non-degenerate	2104	1	PFA0510w	0	A/C	K/Q	1	A	A	A	A	A	A	A	A	A	A	A	A	A	A	A	A	A	A	A	A	A	A	A	A	A	A	A	A	A	A	A	A	A	A	A	A	C
Pf_01_000404621	1	404621	Intronic					PFA0510w	0	G/A		1	A	A	A	A	A	A	A	A	A	A	A	A	A	A	A	A	A	A	A	A	A	A	A	A	A	A	A	A	A	A	A	A	A	G	A	A	A
Pf_01_000406323	1	406323	Intergenic						570	G/T		0.972972973	G	G	G	G	G	G	G	G	G	G	G	G	G	G	G	G	G	G	G	G	G	G	G	G	G	G	G	G	G	G	G	G	G	G	G	G	G
Pf_01_000407853	1	407853	Non-Synonymous	good	Non-degenerate	321	1	PFA0515w	0	A/G	T/A	1	A	A	A	A	A	A	A	A	A	A	A	A	A	A	A	A	A	A	A	A	A	A	A	A	A	A	G	G	G	G	G	G	G	G	G	A	A
Pf_01_000408873	1	408873	Non-Synonymous	good	Non-degenerate	661	1	PFA0515w	0	T/G	V/L	1	T	T	T	T	T	T	T	T	T	T	T	T	T	T	T	T	T	G	G	G	T	G	T	T	T	T	T	T	T	T	T	T	T	T	T	T	T
Pf_01_000409063	1	409063	Non-Synonymous	good	Non-degenerate	724	2	PFA0515w	0	C/T	P/L	1	C	C	C	C	C	C	C	C	C	C	C	C	C	C	C	C	C	C	C	C	C	C	C	C	C	C	C	C	C	C	C	C	C	T	C	C	C
Pf_01_000409344	1	409344	Non-Synonymous	good	Non-degenerate	818	1	PFA0515w	0	A/G	M/V	1	A	A	A	A	A	A	A	A	A	A	A	A	A	A	A	A	A	A	A	A	A	A	A	A	A	A	A	A	A	A	A	A	A	A	A	A	A
Pf_01_000411796	1	411796	Non-Synonymous	good	2	1540	1	PFA0515w	0	T/G	L/V	0.972972973	T	T	T	T	T	T	T	T	T	T	T	T	T	T	T	T	T	T	T	T	T	T	T	T	T	T	G	G	G	G	G	G	T	G	T	T	T
Pf_01_000416024	1	416024	Synonymous	good	2	77	3	PFA0520c	0	G/A	D	1	G	G	A	G	A	G	G	G	G	G	G	G	G	G	G	A	G	G	G	G	G	G	G	G	G	G	G		G	G	G	G	G	G	G	A	G
Pf_01_000422246	1	422246	Intergenic						239	T/G		0.986486486	G	T	T	T	G	T	T	T	T	T	G	T	G	T	T	T	T		T	T	T	T	T	T	G	T	T	T	T	T	T	T	T	T	T	T	T
Pf_01_000434389	1	434389	Synonymous	good	4	602	3	PFA0545c	0	T/A	A	1	T	T	T	T	T	T	T	T	T	T	T	T	T	T	T	T	T	T	T	T	T	T	T	T	T	A	T	T	T	T	T	T	T	T	T	T	T
Pf_01_000434649	1	434649	Non-Synonymous	good	2	516	1	PFA0545c	0	A/T	L/I	0.986486486	A	A		A	A	A	A	A	A	A	A	A	A	A	A	A	A	A	A	A	A	A	A	A	A	A	A	T	T	A	T	T	A	A	A	A	A
Pf_01_000435642	1	435642	Non-Synonymous	good	Non-degenerate	185	1	PFA0545c	0	G/C	Q/E	0.972972973		G	C	G	G	G	G	G	G	G	G	G	G	G	G			G	G	G	G	G		C	G		G		G	G	G		G	G	G
Pf_01_000439885	1	439885	Intergenic						169	A/C		0.905405405	A	A		A	A	C	A	A	C	A	A	A		C		A	C	A		A		A	C	C	C	C	C	C	C	A	C	C	C	A	C	A	A
Pf_01_000449274	1	449274	Non-Synonymous	good	Non-degenerate	413	1	PFA0570w	0	G/T	A/S	1	G	G	G	G	G	G	G	G	G	G	G	G	G	G	G	G	G	G	G	G	G	G	T	G	G	G	G	G	G	G	G	G	G	G	G	G	G
Pf_01_000453383	1	453383	Non-Synonymous	good	Non-degenerate	199	2	PFA0580c	0	T/C	N/S	1	T	T	T	T	T	T	T	T	T	T	T	T	T	T	T	T	T	T	T	T	T	T	C	T	T	T	T	T	T	T	T	T	T	T	T	T	T
Pf_01_000463804	1	463804	Intergenic						2072	A/G		1	A	A	A	A	A	A	A	A	A	A	A	A	A	A	A	A	A	A	A	A	A	A	A	A	A	A	A	A	A	A	A	A	A	A	A	A	A
Pf_01_000465739	1	465739	Intergenic						137	G/A		1	G	G	G	G	G	G	G	G	G	G	G	G	G	G	G	G	G	G	G	G	G	G	G	G	G	G	G	G	G	G	G	G	G	A	G	G	G
Pf_01_000465984	1	465984	Non-Synonymous	good	Non-degenerate	37	1	PFA0590w	0	C/T	P/S	1	C	C	C	C	C	C	C	C	C	C	C	C	C	C	C	C	C	C	C	C	C	C	C	C	C	C	C	C	C	C	C	C	C	T	C	C	C
Pf_01_000466446	1	466446	Non-Synonymous	good	Non-degenerate	191	1	PFA0590w	0	C/T	H/Y	1	C	C	C	C	C	C	C	C	C	C	C	C	C	C	C	C	C	C	C	C	C	C	C	C	C	C	T	C	C	C	C	C	T	T	T	C	C
Pf_01_000467184	1	467184	Non-Synonymous	good	Non-degenerate	437	1	PFA0590w	0	T/G	S/A	1	T	T	T	T	T	T	T	T	T	T	T	T	T	T	T	T	T	T	T	T	T	T	T	T	T	T	G	T	T	T	T	T	G	G	G	T	T
Pf_01_000471813	1	471813	Intergenic						469	C/T		1	C	C	C	C	C	C	C	C	C	C	C	C	C	C	C	C	C	C	C	C	C	C	C	C	C	C	C	C	C	C	C	C	C	C	C	C	C
Pf_01_000482517	1	482517	Intergenic						441	A/G		1	A	A	A	A	A	A	A	A	A	A	A	A	A	A	A	A	A	A	A	A	A	A	A	A	A	A	A	A	A	A	A	A	A	G	A	A	A
Pf_01_000488069	1	488069	Synonymous	good	2	101	1	PFA0615w	0	C/T	L	1	C	C	C	C	C	C	C	C	C	C	C	C	C	C	C	C	C	C	C	C	C	C	C	C	C	T	C	C	C	C	C	C	C	C	C	T	T
Pf_01_000488447	1	488447	Intergenic						112	G/T		1	T	G	T	G	G	T	G	T	G	T	G	G	G	G	G	T	T	G		T	G	G	T	G	G	G	G	G	T	G	T	T	G	G	G	G	T
Pf_01_000494041	1	494041	Intergenic						2352	G/A		0.986486486	G	G		A	G	G	G	G	G	G	A	G	A	G	G	G	G	G	G	G	G	A	A	G	G	A	G		A	G	A	A	G	G	G	G	G
Pf_01_000496454	1	496454	Non-Synonymous	good	Non-degenerate	21	2	PFA0625w	0	G/A	R/K	1		G	A	G	G	G	G	G	G	G	G	G	G	G	G			G	G	G	G	G		A	G	A	G	G	G	G	G		G	G	G	A
Pf_01_000496491	1	496491	Non-Synonymous	good	3	33	3	PFA0625w	0	A/G	I/M	0.945945946	A	A		A	A	G	A	A	A	A	G	A	G	A	A	A	G	A	A	A	G	A	A	A	A	G	G	A	A	G	A	A	G	A	G	A	A
Pf_01_000496537	1	496537	Non-Synonymous	good	Non-degenerate	49	1	PFA0625w	0	G/A	I/V	0.932432432	G	G		G	A	G	G	G	G	A	G	G	G	A	A	G	G	A	G	G	G	A		G	G	G	A	G	G	G		G	A	G	A	G	G
Pf_01_000496798	1	496798	Non-Synonymous	good	Non-degenerate	136	1	PFA0625w	0	C/A	Q/K	0.932432432		C	A	C	C	A	A	C	A	C	A	C	A	C	C	A		A	C	C	A	C	A	A	C		C		C		C		C		C	A	C
Pf_01_000496829	1	496829	Non-Synonymous	good	Non-degenerate	146	2	PFA0625w	0	G/A	R/Q	0.986486486	G	G		A	G	A	G	G	A	G	A	G	A	G	G	A	A	A	G	G	G	G	G	G	G	A	G	G	G	G	G	G	G	G	G	G	A
Pf_01_000496847	1	496847	Non-Synonymous	good	Non-degenerate	152	2	PFA0625w	0	A/C	K/T	0.891891892	A	A		C	A	C	A	A	C	A	C	A	C	A	A	C	C	C	A	A	A	A	A	A	A	C	A	A	A	A	A	A	A	A	A	A	C
Pf_01_000496858	1	496858	Non-Synonymous	good	Non-degenerate	156	1	PFA0625w	0	G/C	E/Q	0.972972973	G	G	C	C	G	C	G	G	C	G	C	G	C	G	G	C	C	C	G	G	G	G	G	G	G	C	G	G	G	G	G	G	G	G	G	G	C
Pf_01_000496868	1	496868	Non-Synonymous	good	Non-degenerate	159	2	PFA0625w	0	A/C	E/A	0.824324324	A	A	C	C	A	C	A	A	C	A	C	A	C	A	A	C	C	C	A	A	A	A	A		A	C	A	A	A		A	A	A	A	A	A	C
Pf_01_000496896	1	496896	Non-Synonymous	good	2	168	3	PFA0625w	0	A/T	K/N	0.824324324	A	A		T	A	T	A	A	T	A		A	T	A	A	T	T	A	A	A	A	A	A		A	T	A	A	A	A	A	A	A	A	A	A	T
Pf_01_000497020	1	497020	Non-Synonymous	good	Non-degenerate	210	1	PFA0625w	0	A/G	K/E	1	A	A	A	A	A	A	G	G	A	A	A	A	A	A	A	A	A	A	A	A	A	A	A	A	A	A	A	A	A	A	A	A	A	A	A	A	A
Pf_01_000497076	1	497076	Non-Synonymous	good	2	228	3	PFA0625w	0	A/C	E/D	1	A	C	A	A	A	A	C	C	A	A	A	A	A	A	A	A	A	A	A	A	A	A	A	A	A	A	A	A	A	A	A	A	A	A	A	A	A
Pf_01_000497095	1	497095	Non-Synonymous	good	Non-degenerate	235	1	PFA0625w	0	C/T	P/S	1	C	C	T	C	C	C	C	C	C	C	C	C	C	C	C	C	C	C	C	C	C	C	C	C	C	C	C	C	C	C	C	C	C	C	C	C	C
Pf_01_000497131	1	497131	Non-Synonymous	good	Non-degenerate	247	1	PFA0625w	0	G/A	E/K	1	G	G	G	G	G	G	A	A	G	G	G	G	G	G	A	A	G	G	G	G	G	G	G	G	G	G	G	G	G	G	G	G	G	G	G	G	G
Pf_01_000497143	1	497143	Non-Synonymous	good	Non-degenerate	251	1	PFA0625w	0	C/G	E/Q	0.959459459	G	C		C	G	C		C	G	C	C	G	C	G	C	C	G	C	G	C	C	G	C	G	G	C	C	G	G	C	G	G	C	C	C	C	C
Pf_01_000497148	1	497148	Synonymous	good	3	252	3	PFA0625w	0	C/T	I	1	T	C	C	C	T	C	C	C	T	C	C	T	C	T	C	C	T	C	T	C	C	T	C	T	T	C	C	T	T	C	T	T	C	C	C	C	C
Pf_01_000497192	1	497192	Non-Synonymous	good	Non-degenerate	267	2	PFA0625w	0	A/C	K/T	0.986486486	C	A	C	A	C	A	C	A	A	A	A	C	A	C	C	C	C	C	A	A	A	C	A	C	C	C	C	C	C	C	C	C	C	A	C	C	C
Pf_01_000497218	1	497218	Non-Synonymous	good	Non-degenerate	276	1	PFA0625w	0	G/C	E/Q	1	G	C	C	C	G	G	G	C	G	G	C	G	C	G	G	C	G	G	G	C	G	G	C	G	G	G	G	G	G	G	G	G	G	G	G	C	C
Pf_01_000497223	1	497223	Synonymous	good	2	277	3	PFA0625w	0	A/G	L	0.986486486	A	G	G	A	A	A	A	G	A	A	A	A	A	A	A	G	A	A	A	G	A	A	G	A	A	A	A	A	A	A	A	A	A	A	A	A
Pf_01_000497255	1	497255	Non-Synonymous	good	Non-degenerate	288	2	PFA0625w	0	C/T	S/F	0.972972973	C	C		C	C	C	C	C	C	T	C	C	C	C	C	C	T	C	C	C	T	C	C	T	C	C	C	C	C	C	C	C	C	T	C	C	C
Pf_01_000497763	1	497763	Non-Synonymous	good	2	402	3	PFA0625w	0	T/G	E/D	1	G	G	G	T	G	T	T	T	G	T	T	G	T	T	T	T	T	T	T	T	T	T	G	T	T	T	T	G	G	T	G	T	T	T	T	T	T
Pf_01_000498225	1	498225	Synonymous	good	2	556	3	PFA0625w	0	T/C	Y	0.986486486	C	T	T	T	T	T	T	T	T	T	T	T	T	T	T	T	T	T	T	T	T	T	T	T	T	C	T	T	T	T	T	T	T	T	T	T	T
Pf_01_000498277	1	498277	Non-Synonymous	good	Non-degenerate	574	1	PFA0625w	0	A/C	K/Q	0.972972973	A	A	A	A	A	A	A	A	A	C	A	A	A	A	A	A	C	A	A	A	A	A	A	A	A		C	A	A	C	A	C	C	A	C	A	A
Pf_01_000498466	1	498466	Non-Synonymous	good	Non-degenerate	637	1	PFA0625w	0	A/T	T/S	1	A	A	A	A	T	A	A	A	T	A	A	A	A	A	A	A	A	A		A	A	A	A	A	A	A	A	A	A	A	A	A	A	T	A	T	A
Pf_01_000498611	1	498611	Non-Synonymous	good	Non-degenerate	685	2	PFA0625w	0	T/G	M/R	1	G	T	T	T	G	T	T	T	T	T	T	T	T	T	T	T	T	T	T	T	T	G	T	T	T	T	T	G	G	T	G	T	T	T	T	T	T
Pf_01_000498721	1	498721	Non-Synonymous	good	Non-degenerate	722	1	PFA0625w	0	A/G	N/D	1	A	A	A	A	A	A	A	G	A	A	A	A	A	A	G	A	A	G	A	G	A	A	G	A	A	A	G	G	G	G	G	G	G	A	G	A	A
Pf_01_000498738	1	498738	Non-Synonymous	good	2	727	3	PFA0625w	0	T/A	N/K	1	T	A	A	A	A	A	A	T	A	T	A	A	A	A	T	A	A	T	A	T	T	A	T	A	A	A	T	T	T	T	T	T	T	A	T	A	T
Pf_01_000498766	1	498766	Non-Synonymous	good	Non-degenerate	737	1	PFA0625w	0	G/A	E/K	0.851351351	G	A	G	A	A	A	G	G	G	A	A	G	A	G	G	A	G	A	G	A	G	G	A	A	G	G	A	G	G	A	A	A	A		A	G	A
Pf_01_000498769	1	498769	Non-Synonymous	good	Non-degenerate	738	1	PFA0625w	0	C/T	H/Y	1	C	C	C	C	C	C	C	C	C	C	C	C	C	C	C	C	C	C	C	C	C	C	C	C	C	C	C	C	C	C	C	C	C	T	C	C	C
Pf_01_000499032	1	499032	Synonymous	good	2	825	3	PFA0625w	0	G/A	L	1	G	A	G	G	A	G	A	G	A	A	G	G	G	G	G	G	G	G	G	A	A	A	A	G	G	G	A	G	G	G	G	A	A	A	A	G	G
Pf_01_000499719	1	499719	Non-Synonymous	good	2	1054	3	PFA0625w	0	A/C	K/N	1	A	A	A	A	A	A	A	A	A	A	A	A	A	A	A	A	A	A	A	A	A	A	A	A	A	C	A	A	A	A	A	A	A	A	A	A	A
Pf_01_000500363	1	500363	Non-Synonymous	good	Non-degenerate	1269	2	PFA0625w	0	C/A	T/K	0.986486486	C	C		C	C	C	C	C	C	C	C	C	C	C	C	C	C	C	C	C	C	C	C	C	C	C	C	C	C	C	C	C	C	C	C	C	C
Pf_01_000500705	1	500705	Non-Synonymous	good	Non-degenerate	1383	2	PFA0625w	0	A/G	Y/C	0.864864865		A		A	A	A	A	A	A	A	A	A	A	A	A	A	A	A	A	A	A	A	A	A	A	A	A	A	A	A	A	A	A	A	A	A	A
Pf_01_000500859	1	500859	Synonymous	good	4	1434	3	PFA0625w	0	A/G	A	1	A	A	A	A	A	A	A	A	G	A	A	A	A	A	A	A	A	A		A	A	A	A	A	A	A	A	A	A	A	A	A	A	A	A	A	A
Pf_01_000500930	1	500930	Non-Synonymous	good	Non-degenerate	1458	2	PFA0625w	0	A/G	N/S	0.986486486	A	A	A	A	A	A	A	A	A	A	A	A	A	A	A	A	A	A	A	A	A	A	A	A	A	A	A	A	A	A	A	A	A	A	A	A	A
Pf_01_000501293	1	501293	Intergenic						68	A/G		0.986486486	A	A		A	A	A	A	A	A	A	A	A	A	A	G	A	A	A	A	A	G	A	A	A	A	A	A		A	A	A	A	A	A	A	A	A
Pf_01_000502325	1	502325	Non-Synonymous	good	Non-degenerate	475	2	PFA0630c	0	G/T	A/E	0.972972973	G	G		G	G	G	G	G	G	T	G	G	G	G	G	G	T	G	G	G	G	G	G	G	G	G	G	G	G	G	T	G	G	G	G	G	G
Pf_01_000502570	1	502570	Synonymous	good	4	393	3	PFA0630c	0	T/C	G	1	T	C	T	T	T	T	C	T	C	T	C	T	C	T	T	T	T	C	T	C	C	T	T	T	T	C	T		C	T	T	C	T	T	T	T	T
Pf_01_000502964	1	502964	Non-Synonymous	good	Non-degenerate	262	2	PFA0630c	0	G/T	T/N	0.891891892	T	T		T	T	G	G	G	T	G	T	T		T	T	G	G	G	G	T	G	G	G	G	G	G	T	G		T	G		G	G	T	G	G
Pf_01_000502980	1	502980	Non-Synonymous	good	Non-degenerate	257	1	PFA0630c	0	A/G	H/Y	0.986486486	G	G	A	A	G	A	A	A	G	G	A	G	A	G	G	G	A	A	A	G	A	A	A	A	G	A	G	G	G	G			A	A	G	A	A
Pf_01_000502982	1	502982	Non-Synonymous	good	Non-degenerate	256	2	PFA0630c	0	C/T	N/S	0.918918919	T	T	C	C	T	C	C	C	T	T	C	T	C	T	T	T	C		C	T	C	C	C	C	T	C	T	C		T		C	C	C	T	C	C
Pf_01_000503733	1	503733	Intronic					PFA0630c	0	A/G		0.986486486	A	A	A	A	A	A	A	A	A	A	A	A	A	A	A	A	A	A	A	A	A	A	A	A	A	A	A	A	A	A	A	A	A	A	A	A	A
Pf_01_000503740	1	503740	Intronic					PFA0630c	0	T/G		0.905405405	T	T	T	G	T		T	G	T	T		T			T	T	T	T	T	T	G	T	G	T	T	T	T	T	T	T	T	T	T	T	T	T	G
Pf_01_000506357	1	506357	Non-Synonymous	good	2	495	3	PFA0635c	0	A/C	N/K	1	C	C	A	A	C	A	A	A	A	C	A	A	A	C	A	A	A	C	A	C	A	A	A	A	A	C	A	A	A	A	A	A	C	A	A	C	A
Pf_01_000506408	1	506408	Non-Synonymous	good	2	478	3	PFA0635c	0	A/T	N/K	0.810810811	A	A		T	A	A	T	T	T	A	A	T	A	A	A	T	T	A	A	A	T	T	T		T	A	A	A	A	A	A	T	A	A	A	A	A
Pf_01_000506466	1	506466	Non-Synonymous	good	Non-degenerate	459	2	PFA0635c	0	T/G	E/A	1	T	T	T	T	T	T	T	T	T	T	G	T	G	T	T	T	T	T	T	T	T	T	T	T	T	T	G	T	T	T	T	T	T	T	G	T	G
Pf_01_000506676	1	506676	Non-Synonymous	good	Non-degenerate	389	2	PFA0635c	0	C/T	K/R	1	T	T	T	C	T	C	C	C	C	T	T	C	T	C	T	C	T	C	C	C	T	C	C	C	C	C	T	C	T	C	C	T	C	C	T	T	C
Pf_01_000506995	1	506995	Non-Synonymous	good	Non-degenerate	283	1	PFA0635c	0	A/T	Y/N	1	A	A	A	A	A	A	A	A	A	A	A	A	A	A	A	A	A	A	A	A	A	A	A	A	A	A	A	A	A	A	A	A	A	A	A	A	A
Pf_01_000507218	1	507218	Synonymous	good	2	208	3	PFA0635c	0	A/G	Y	1	A	A	A	G	A	A	A	A	A	G	G	A	G	A	A	G	A	A	A	A	G	G	A	A	A	A	A	A	A	A	A	G	G	A	A	A	A
Pf_01_000507921	1	507921	Synonymous	good	2	35	1	PFA0635c	0	G/A	L	0.959459459	A	A		G	G	G	G	G	A	G	G	G	G	A	A	A	A	G	A	G	A	A	A	A	A	G	A	A	A	G	G	G	A	G	A	A	G
Pf_01_000510261	1	510261	Non-Synonymous	good	Non-degenerate	146	1	PFA0640c	0	A/G	Y/H	0.945945946	A	A	A	A	A	A	A	A	A	G	A	A	A	A	A	A	A	A	A	A	A	A	A	A	A	A	A	A	A	A	A	A	A	A	A	A	A
Pf_01_000513268	1	513268	Non-Synonymous	good	Non-degenerate	12	1	PFA0650w	0	A/G	K/E	1	A	A	A	A	A	A	A	A	A	A	A	A	A	A	A	A	A	A	A	A	A	A	A	A	A	A	A	A	A	A	A	A	G	G	A	A	A
Pf_01_000513354	1	513354	Non-Synonymous	good	2	40	3	PFA0650w	0	G/T	N/K	0.864864865	G	G		G	G	G		G	T	G	G	G	G	G	G	G	G	G		G	G	G	G	G	G	G	G		G	T	G	G	G	G	G	G	T
Pf_01_000513392	1	513392	Non-Synonymous	good	Non-degenerate	53	2	PFA0650w	0	A/G	H/R	0.986486486	A	A	A	A	A	A	A	A	A	A	A	A	A	A	A	A	A	A	A	A	A	A	A	A	A	A	A	A	A	A	A	A	A	A	A	A	A
Pf_01_000513455	1	513455	Non-Synonymous	good	Non-degenerate	74	2	PFA0650w	0	C/T	P/L	1	C	C	C	C	C	C	C	C	C	C	C	C	C	C	C	C	C	C	C	C	C	C	C	C	C	C	C	C	C	C	C	C	C	T	C	C	C
Pf_01_000513532	1	513532	Non-Synonymous	good	Non-degenerate	100	1	PFA0650w	0	T/A	Y/N	0.918918919		T	T	T	T	T		T	T	T		T	T	T	T	T	T	T	T	T	T	T	A	T	T	T	T	T	T		T	A	T	A	T	T	T
Pf_01_000513639	1	513639	Synonymous	good	4	135	3	PFA0650w	0	T/G	T	1	T	T	T	T	T	T	T	T	T	T	T	T	T	T	T	T	T	T	T	T	T	T	T	T	G	T	T	T	G	T	T	T	T	G	T	T	T
Pf_01_000513699	1	513699	Synonymous	good	2	155	3	PFA0650w	0	A/G	K	0.972972973	A	A	A	A	A	A	G	G	A	A	G	A	G	G	A	A	A	A	A	G	A	G	A	A	G	A	G	A	G	A	A	G	G	A	G	A	A
Pf_01_000513705	1	513705	Synonymous	good	2	157	3	PFA0650w	0	C/T	S	1	T	T	C	C	C	C	T	T	C	C	T	C	T	T	T	C	C	C	C	T	C	T	C	C	T	C	T	C	T	C	C		T	C	T	C	C
Pf_01_000513776	1	513776	Non-Synonymous	good	Non-degenerate	181	2	PFA0650w	0	C/A	A/E	0.959459459	A	C	C	C	C	C	C	C	A	C	C	C	C	C	A	C	C	A	A	C	A	C	A	C	C	C	A	C	C	C	A	A	A	C	A	A	A
Pf_01_000513817	1	513817	Non-Synonymous	good	Non-degenerate	195	1	PFA0650w	0	G/A	D/N	0.932432432	G	G	G	G	G	G	G	G	G	G	G	G	G	G	G	G	G	G	G	G	G	G	G	G	G	G	G	G	G	G	G		G	G	G		G
Pf_01_000513819	1	513819	Non-Synonymous	good	2	195	3	PFA0650w	0	T/A	D/E	0.972972973	T	T	T	T	T	T	T	T	T	T	T	T	T	T	T	T	T	T	T	A	T	T	T	T	T	T	T	T	A	T	T	A	T	A	T	T	T
Pf_01_000513846	1	513846	Non-Synonymous	good	2	204	3	PFA0650w	0	T/G	E/D	1	T	T	T	T	T	T	T	T	T	T	T	T	T	T	T	T	T	T	T	T	T	T	T	T	T	T	T	T	T	T	T	T	T	T	T	T	T
Pf_01_000514068	1	514068	Synonymous	good	4	278	3	PFA0650w	0	T/A	V	0.986486486	T	T	A	T	T	T	T	T	T	T	T	T	T	A	T	T	T	T	T	T	T	T	T	T	T	T	T	T	T	T	T	A	T	T	T	T	T
Pf_01_000514085	1	514085	Non-Synonymous	good	Non-degenerate	284	2	PFA0650w	0	A/G	R/H	1	A	A	G	A	A	A	G	G	A	A	A	A	A	G	A	A	A	A	A	A	A	A	A	A	A	A	A	A	A	A	A	G	A	A	A	A	A
Pf_01_000514094	1	514094	Non-Synonymous	good	Non-degenerate	287	2	PFA0650w	0	C/T	V/A	0.945945946	C	C	C	C	C	C	C	C	C	C	C	C	C	C	C	C	C	C	C	C	C	C	C	C	C	C	C	C	C	C	C	C	C	C	C	C	C
Pf_01_000514109	1	514109	Non-Synonymous	good	Non-degenerate	292	2	PFA0650w	0	T/C	V/A	0.986486486	T	T	C	T	T	T		T	T	T	T	T	T	C	T	T	T	T	T	C	T	T	T	T	T	T	T	T	T	T	T	C	C	T	T	T	T
Pf_01_000514131	1	514131	Non-Synonymous	good	2	299	3	PFA0650w	0	T/G	F/L	0.972972973	T	T	T	G		G	T	T	T	T	G	T	G	T	T	T	G	T	T	T	T	T	T	T	G	T	T	G	T	G	T	T	T	T	T	T	G
Pf_01_000514141	1	514141	Non-Synonymous	good	Non-degenerate	303	1	PFA0650w	0	G/A	E/K	1	G	A	G	A	A	A	G	G	A	G	A	A	A	G	A	G	A	G	A	G	G	A	G	A	A	A	A	A	A	A	A	G	A	G	A	G	A
Pf_01_000514195	1	514195	Non-Synonymous	good	Non-degenerate	321	1	PFA0650w	0	G/A	E/K	0.810810811	A	G	G	G	G	G	G	G		A	G	G	G	G	G	G	G	G	G	A	A		G		G	A	G	G	G	G	G	G	G	G	G	A	G
Pf_01_000514378	1	514378	Non-Synonymous	good	2	382	1	PFA0650w	0	A/G	R/G	0.891891892	A	A	A	A	A	A		A	A	A	A	A	A	A	A	A		A	A	A	A	G	A	A	A	A	A	A	A		A	A	A		A	A	A
Pf_01_000514555	1	514555	Non-Synonymous	good	Non-degenerate	441	1	PFA0650w	0	T/C	Y/H	0.986486486	C	C	C	C	C	C	C	C	C	C	T	C	T	T	T	C	C	T	C	C	C	C	T	C	C	C	C	C	C	C		C	C	C	C	C	T
Pf_01_000514715	1	514715	Non-Synonymous	good	Non-degenerate	494	2	PFA0650w	0	G/A	G/D	0.932432432	G	A			A	G	A		G	A	A	A	A	G	G	A	A	G	G	A	A	A	G	G	A	G	A	A	A	A	A	G	A	A	A	A	G
Pf_01_000514784	1	514784	Non-Synonymous	good	Non-degenerate	517	2	PFA0650w	0	A/G	E/G	1	A	G	G	G	A	A	G	G	A	G	A	G	A	A	A	G	A	A	A	G	G	A	A	A	A	A	G	G	G	G	G	A	G	G	G	A	A
Pf_01_000514819	1	514819	Non-Synonymous	good	Non-degenerate	529	1	PFA0650w	0	G/C	Q/E	1	G	G	G	G	G	C	G	G	G	G	G	G	G	G	C	G	G	G	G	G	G	G	G	G	G	G	G	G	G	G	C	G	G	G	G	G	G
Pf_01_000514828	1	514828	Non-Synonymous	good	Non-degenerate	532	1	PFA0650w	0	A/G	I/V	0.972972973	A	A	G	G	A	A	A	A	A	A	A	A	A	A	A	A	A	G	A	A	A	A	A	A	A	A	A	A	A	A	A	A	A	A	A	A	A
Pf_01_000514844	1	514844	Non-Synonymous	good	Non-degenerate	537	2	PFA0650w	0	A/G	G/D	1	G	G	A	A	G	G	G	A	A	A	A	A	A	G	A	A	A	G	G	A	A	A	A	A	A	A	A	A	A	A	A	A	A	G	A	A	A
Pf_01_000514881	1	514881	Non-Synonymous	good	2	549	3	PFA0650w	0	C/A	F/L	0.932432432	C	A	C	C	C	C	A	C	A	C	C	A	C	C	C	A	C	C	C	C	C	C	C	A	C	A	A		A	A	C	A	A	A	A	A	C
Pf_01_000514909	1	514909	Non-Synonymous	good	Non-degenerate	559	1	PFA0650w	0	G/A	N/D	0.959459459	G	A	A	A	A	A	A	A	G	G	A	G	A	G	A	G	A	G	G	A	A	A	G	G	A	G	G	G	G	G	A	G	G	G	G	G	A
Pf_01_000515022	1	515022	Synonymous	good	4	596	3	PFA0650w	0	G/A	R	1	G	G	G	G	G	G	G	G	G	G	G	G	G	G	G	G	G	G	G	G	G	A	G	G	G	G	G	G	G	G	G	G	G	G	G	G	G
Pf_01_000515079	1	515079	Non-Synonymous	good	2	615	3	PFA0650w	0	G/T	E/D	0.986486486	G	G	G	G	G	G	G	G	G	G	G	G	G	G	G	G	G	G	G	G	G	G	G	G	G	G	G	G	G	G	G	G	G	T	G	G	G
Pf_01_000515088	1	515088	Synonymous	good	2	618	3	PFA0650w	0	T/C	N	0.932432432	T	T	T	T	T	T	T	T		T	T	T	T		T	T	T	C	T	T	T	T	C		T		T	T	T	T	T	C	T	T	T	T	T
Pf_01_000515098	1	515098	Non-Synonymous	good	Non-degenerate	622	1	PFA0650w	0	G/A	D/N	0.918918919	G	A	G	A	G	G	A	A	G	G		G		G	G	G	A	G	G	G	A	G	G	G	G	G	G	G	G	G	A	G	G	G		G	G
Pf_01_000515122	1	515122	Non-Synonymous	good	Non-degenerate	630	1	PFA0650w	0	A/G	K/E	0.986486486	A	G	A	A	A	G	A	A	A	A	A	A	A	A	A	A	A	A	A	A	A	A	A	A	A	A	A	A	A	A		A	A	A	A	A	A
Pf_01_000515223	1	515223	Non-Synonymous	good	2	663	3	PFA0650w	0	A/T	K/N	0.864864865	T	A	A	A	A	T	A	T	A	A		A		A	A	A	T	A	A	A	A	T	A	A	A	A	T		T		A	A	T	T	T	A	A
Pf_01_000515230	1	515230	Non-Synonymous	good	Non-degenerate	666	1	PFA0650w	0	G/C	A/P	0.959459459	C	C	G	G	G	C	C	C	G	G	C	G	C	G	G	G	C	G	G	G	G	C	G		G	G	C		C	C	C	G	C	C	C	G
Pf_01_000515272	1	515272	Non-Synonymous	good	Non-degenerate	680	1	PFA0650w	0	T/C	S/P	1	C	T	T	T	T	C	T	C	T	T	C	T	C	T	T	T	C	T	T	C	T	C	T	T	T	T	C	T	C	T	T	T	T	C	C	T	T
Pf_01_000515273	1	515273	Non-Synonymous	good	Non-degenerate	680	2	PFA0650w	0	C/A	S/Y	1	A	C	C	C	C	A	C	A	C	C	A	C	A	C	C	C	A	C	C	A	C	A	C	C	C	C	A	C	A	C	C	C	C	A	A	C	C
Pf_01_000515354	1	515354	Non-Synonymous	good	Non-degenerate	707	2	PFA0650w	0	C/A	T/K	0.972972973	A	A	A	A	A	A	A	A	A	A	A	A	A	A	A	A	A	A	A	A	A	A	A	A	C	A	A	A	A	A	A	A	A	A	A	A
Pf_01_000515390	1	515390	Non-Synonymous	good	Non-degenerate	719	2	PFA0650w	0	T/G	I/S	0.972972973	G	G	G	G	T	G	T	G	T	G	G	G	G	T	T	G	G	G	G	G	G	G	T	T	T	T	G	G	G	G	T	T	G	G	G	G	T
Pf_01_000515400	1	515400	Synonymous	good	4	722	3	PFA0650w	0	G/A	V	1	G	G	G	G	A	G	G	G	A	G	G	G	G	A	A	G	G	G	G	G	G	G	A	A	A	A	G	G	G	G	A	A	G	G	G	G	A
Pf_01_000515662	1	515662	Non-Synonymous	good	Non-degenerate	810	1	PFA0650w	0	G/A	S/G	0.945945946	G	G	G	G	G	A	A		G	G	G	A	G	G	A	G	G	A	G	G	G	G	G	G	A	G	G		G	G	G		G	G	G	G	A
Pf_01_000515668	1	515668	Non-Synonymous	good	Non-degenerate	812	1	PFA0650w	0	G/A	A/T	0.945945946	G	G	G	G	G	G	G	G	G	A	A	G	A	G	G	A	G	G	G	G	A	G	G	G	G	G	A	G	A	G	G	G	G	G	A	A	G
Pf_01_000515744	1	515744	Non-Synonymous	good	Non-degenerate	837	2	PFA0650w	0	A/C	H/P	0.891891892	C	C	A	C	A	C	C		C	C		C	A	A	C	C	C	C	A	A	C	C	C	C		C	C	A			C		C	C	C	C	C
Pf_01_000515761	1	515761	Non-Synonymous	good	Non-degenerate	843	1	PFA0650w	0	A/C	N/H	0.972972973	C	A	A	C	A	A	C	C	A	A	A	A	A	A	A	A	C	A	A	A	A	A	A	A	A	A	A	A	A	A	A	A	A	C	A	A	A
Pf_01_000515781	1	515781	Synonymous	good	2	849	3	PFA0650w	0	C/T	F	0.959459459	C	T	C	C	C	C	T	C		C		C	C	C	C	C	T	T	C	C	C	T	T	T	C		C		C	T	C		C	T	C	C
Pf_01_000515813	1	515813	Non-Synonymous	good	Non-degenerate	860	2	PFA0650w	0	C/T	L/S	0.918918919	C	T	C	C	T	C		C	T	T		T	C	T	T	T	C	C		C	T	T	T	T	T	T	T	T	T	T	T	C	T		T	T	T
Pf_01_000515958	1	515958	Non-Synonymous	good	2	879	3	PFA0650w	0	C/A	R/S	0.945945946	A	A	C	A		C	C	A	A	A	A	A	A	A	A	A	C	C	A	C	A	A	A		A	A	A		A	C	A	C	A	C	A	A	A
Pf_01_000516136	1	516136	Non-Synonymous	good	Non-degenerate	939	1	PFA0650w	0	G/A	N/D	0.837837838	G	G	G	G	G	A		G	G	G	A	G	A	G	G	G	G	A		G	G		G		G	G	G	G	G		A	A	G		G	G	G
Pf_01_000516185	1	516185	Non-Synonymous	good	2	955	2	PFA0650w	0	G/T	*/L	0.986486486	G	G	G	G	G	G	G	G	G	G	G	G	G	G	G	G	G	G	G	G	G	G	G	G	G	G	G	G	G	G	G	G	G	T	G	G	G
Pf_01_000516364	1	516364	Non-Synonymous	good	Non-degenerate	18	1	PFA0655w	0	A/T	Y/N	0.945945946	T	T	T	T	T	T	A	T	A	T	A	A	A	T	T	T	T	T	A	T	T	T	A	A	A	A	T	T	A	T	T	T	A	A	T	T	A
Pf_01_000516423	1	516423	Non-Synonymous	good	2	37	3	PFA0655w	0	C/A	R/S	0.972972973	A		A	A	A	A	A	A	C	A	A	C	A	A	A	A	A	A	C	C	A	A	C	C	C	C	A	A	C	A	C	C	C	C	A	A	C
Pf_01_000516450	1	516450	Synonymous	good	2	46	3	PFA0655w	0	A/G	K	1	G	A	G	G	G	G	G	G	A	A	G	A	G	G	A	G	G	G	A	A	G		G	A	A	A	G	G	A	G	A	A	A	A	G	G	A
Pf_01_000516479	1	516479	Non-Synonymous	good	Non-degenerate	56	2	PFA0655w	0	T/C	A/V	1	C	T	C	C	C	C	C	C	T	T	C	T	C	C	T	C	C	C	T	T	C	C	C	T	T	T	C	C	T	C	T	T	T	T	C	C	T
Pf_01_000516528	1	516528	Synonymous	good	2	72	3	PFA0655w	0	C/T	D	0.972972973	C	C	C	C	C	C	T	C	C	C		C	C	C	C	C	C	C		C	C	T	C	T	C		C	C	C	T	T		T	T	C	C
Pf_01_000516556	1	516556	Non-Synonymous	good	Non-degenerate	82	1	PFA0655w	0	G/T	V/L	0.905405405	G		G	G	G	G	G	G	G	G	G	G	G	G	G	G	G	G	G	G	G	T	G	G	G		G	G	G	G	G	G	G	G	G	G	G
Pf_01_000516564	1	516564	Synonymous	good	2	84	3	PFA0655w	0	C/T	D	0.905405405	C		C	C	C	C	C	C	C	C	C	C	C	C	C	C	C	C	C	C	C		C	C	C	C	C	C	C	C	T	C	T	T	C	C	C
Pf_01_000516594	1	516594	Non-Synonymous	good	2	94	3	PFA0655w	0	G/C	E/D	1	G	C	G	G	G	G	G	G	G	G	G	G	G	G	G	G	G	G	G	G	G	G	G	G	G	G	G	G	G	G	G	G	C	G	G	G	G
Pf_01_000517101	1	517101	Synonymous	good	2	263	3	PFA0655w	0	A/G	E	0.891891892	G		A	A	G	G		G	G	G	G	G	G	A	A	A	G	G	G	G	G		A	G	A	G	G		G		G	G	G	A	G	G	A
Pf_01_000517187	1	517187	Non-Synonymous	good	Non-degenerate	292	2	PFA0655w	0	T/C	T/M	0.959459459	C	C		C	T	C	C	T	C	C	C	T	C	T	T	C	T	C	C	C	C	C	T	T	T	C	C	C	C	C	C	C	C	T	C	T	T
Pf_01_000517284	1	517284	Non-Synonymous	good	2	324	3	PFA0655w	0	T/G	N/K	0.972972973	T	T	T	T	T	T	T	T	T	T	T	T	T	T	T	T	T	T	T	T	T	T	T	T	T	T	T	T	T		T	T	T	T	T	T	T
Pf_01_000517438	1	517438	Non-Synonymous	good	Non-degenerate	376	1	PFA0655w	0	C/G	Q/E	1	C	C	C	C	C	C	C	C	C	C	C	C	C	G	C	C	C	C	G	C	C	C	C	C	C	C	C	C	C	C	C	C	C	G	C	G	C
Pf_01_000517624	1	517624	Non-Synonymous	good	Non-degenerate	438	1	PFA0655w	0	A/G	I/V	1	A	A	A	A	A	A	A	G	A	A	A	G	A	G	A	G	A	A	A	A	A	A	G	G	G	G	A	A	A	A	A	A	A	A	A	G	A
Pf_01_000517982	1	517982	Non-Synonymous	good	Non-degenerate	545	1	PFA0655w	0	T/C	F/L	0.878378378	T	C	T	T	T	T		T	T	T		T	T	C	T	T	T	T	T	C	T		T	T	T	T	T	T	T	C	T	T	T		T	C	T
Pf_01_000518227	1	518227	Synonymous	good	2	626	3	PFA0655w	0	A/G	E	0.972972973	G	A	A	A	A	A	A	A	G	G	A	G	A	A	G	A	G	G	G	A	G	A	A		A	G	A	A	G	A	G	A	G	A	A	A	A
Pf_01_000518494	1	518494	Intronic					PFA0655w	0	T/G		0.972972973	G	G		G	T	T	T	T	T	G	T	G	T	T	G	T	T	T	G	T	G	T	T	G	T	G	T		G	G	T	T	T	T	T	T	T
Pf_01_000518683	1	518683	Synonymous	good	2	758	3	PFA0655w	0	T/C	D	0.945945946	C	C	T	C	T	T	T	T	C	T	T	C	T	T	T	T	C	C	C	T	C	C	C	T	T	T	T		C		C	T	C	T	T	T	T
Pf_01_000518722	1	518722	Synonymous	good	2	771	3	PFA0655w	0	A/G	K	1	G	G	G	G	G	A	A	G	G	A	A	G	A	A	A	A	G	G	G	G	G	G	G	A	A	A	A	G	G	G	G	A	G	A	A	A	A
Pf_01_000518839	1	518839	Synonymous	good	4	810	3	PFA0655w	0	A/G	L	0.891891892	G	A		A	A	G		A	A	A		G	G	G	A	G	G	A	A	G	A	A	A	A	G	G	G	A	A	A	A	G	A	A	G	A	G
Pf_01_000518908	1	518908	Synonymous	good	4	833	3	PFA0655w	0	T/A	P	0.824324324	T	A		A	A	T		A	A	A		T	A	T	A	T	T	A	A	A	A	T	A	A	T	T	T		A		A	T	A	T	T	T	A
Pf_01_000522389	1	522389	Intergenic						140	C/T		0.959459459	C	T	C	T	T	T	T	T	T	T	T	C	T	T	T	C	C	T	T	T	T	T	T	T	T	T	T	C	C	C	T	C	T		T	C	C
Pf_01_000523820	1	523820	Non-Synonymous	good	Non-degenerate	243	2	PFA0660w	0	C/A	T/K	1	C	C	C	C	C	C	C	C	C	C	C	C	C	C	C	C	C	C	C	C	C	C	C	C	C	C	C		C	A	C	C	C	A	C	C	C
Pf_01_000523956	1	523956	Synonymous	good	4	288	3	PFA0660w	0	C/T	P	1	C	C	C	C	C	C	C	C	C	C	C	C	C	C	C	C	C	C	C	C	C	C	C	C	C	C	C	C	C	C	C	C	C	T	C	C	C
Pf_01_000524295	1	524295	Non-Synonymous	good	2	401	3	PFA0660w	0	A/T	S/R	0.959459459	T	T	T	T	T	T	T	T	T	T	T	T	T	T	T	T	A	T	T	T	T	T	A	T	T	T	A	T	A	T	A	A	A	A	A	T	A
Pf_01_000525003	1	525003	Intergenic						702	G/C/A		0.891891892		C		G	G	G	G	G	G	C	G	G	G	G	G	G	G	G	G	C	C	G	G		G	G	G		C		C	G	G	G	G	G	C
Pf_01_000525491	1	525491	Intergenic						1190	A/C		0.851351351	A	A	A	A	A	C	A	A	A	A		C	C	A	A	A	A	A	A	C	A	A		A	C	A	C	C	C		C	A	C		C	A	C
Pf_01_000525912	1	525912	Intergenic						1611	T/G		0.824324324	T			T	T	T	G	T	T	T		T				T	T	T	T	T	T	T	T		T	T	T	T	T	T	T	T	T	T	T	T	G
Pf_01_000525931	1	525931	Intergenic						1630	A/G		0.972972973	A	G	A	A	A	G	A	A	A	A	G	A	G	G	G	A	A	A	A	A	A	G	G	A	A		A	A	A	A	A	A	A	A	A	A	A
Pf_01_000526137	1	526137	Intergenic						1836	C/T		1	C	C	C	C	C	C	T	C	C	C	T	C	T	C	T	C	C	C	C	C	C	C	T	C	C	C	C	C	C	C	C	C	C	C	C	C	C
Pf_01_000526156	1	526156	Intergenic						1855	A/T		0.986486486	A	A	A	A	A	A	T	A	A	A	T	A	T	A	A	A	A	A	A	A	A	A	T	A	A	A	A	A	A	A	A	A	A	A	A	A	A
Pf_01_000526494	1	526494	Intergenic						2193	A/G		0.986486486	A	A	A	A	A	A	A	A	A	A	A	A	A	A	A	A	A	A	A	A	A	A	A	A	A	A	A	A	A	A	A	A	A	A	A	A	A
Pf_01_000526665	1	526665	Intergenic						2164	G/A		1	G	G	G	G	G	A	A	G	G	G	A	G	A	G	G	G	G	A	A	G	G	G		A	A	G	G	G	G	G	G	G	G	G	G	G	G
Pf_01_000526782	1	526782	Intergenic						2047	C/T		1	T	C	C	C	C	C	C	C	C	C	C	C	C	C	C	C	C	C	C	C	C	C	C	C	C	C	C	C	C	C	C	C	C	C	C	C	C
Pf_01_000526930	1	526930	Intergenic						1899	G/T		1	G	G	G	G	G	G	G	G	G	G	G	G	G	G	G	G	G	G	G	G	G	G	G	G	G	G	G	G	G	G	G	G	G	G	G	G	G
Pf_01_000527266	1	527266	Intergenic						1563	T/A		0.945945946	T	A	T	T	T	T	T	T	T	T	A	T	A	A		T	A	T	A	T	T	T	A	T	A	T	A	A	A	A	T	T	T	T	A	T	A
Pf_01_000527320	1	527320	Intergenic						1509	C/A		1	C	A	C	A	C	C	C	C	C	C	C	C	C	A	A	C	C	C	A	A	C	C	A	C	A	C	C	C	C	C	C	C	C	C	C	C	C
Pf_01_000527568	1	527568	Intergenic						1261	G/C		1	G	C	C	C	G	G	G	C	G	G	C	C	C	C	G	C	C	G	C	C	C	G	C	C	C	G	G	G	G	G	G	G	G	C	G	G	G
Pf_01_000528835	1	528835	Non-Synonymous	good	Non-degenerate	3	1	PFA0665w	0	T/A	Y/N	1	T	T	T	T	T	T	T	T	T	T	T	T	T	A	T	T	T	T	A	T	T	T	T	T	T	A	T	T	T	T	T	T	T	T	T	T	T
Pf_01_000529063	1	529063	Non-Synonymous	good	Non-degenerate	79	1	PFA0665w	0	G/A	E/K	1	G	G	G	G	G	G	G	G	G	G	G	A	G	G	G	G	A	A	G	G	G	G	G	A	G	A	G	G	G	G	G	G	G	G	G	G	G
Pf_01_000529100	1	529100	Non-Synonymous	good	Non-degenerate	91	2	PFA0665w	0	G/T	G/V	1	G	G	G	G	G	G	G	G	G	G	G	G	G	G	G	G	G	G	G	G	G	G	G	G	G	G	T	T	T	G	G	G	G	G	T	G	T
Pf_01_000529147	1	529147	Non-Synonymous	good	Non-degenerate	107	1	PFA0665w	0	A/G	S/G	1	A	A	A	A	A	A	A	A	A	A	A	A	A	A	A	A	A	A	A	A	A	A	A	A	A	A	A	A	A	A	A	A	A	A	A	A	A
Pf_01_000529172	1	529172	Non-Synonymous	good	Non-degenerate	115	2	PFA0665w	0	C/A	T/N	0.986486486	C	C	C	A	C	C	A	C	C	A	C	A	C	C	C	A	C	C	C	C	A	A	C	C	C	C	C	C	C	C	A	C	A	C	C	A	C
Pf_01_000529552	1	529552	Non-Synonymous	good	Non-degenerate	242	1	PFA0665w	0	C/T	L/F	1	T	C	C	C	C	C	C	C	C	C	C	C	C	C	T	C	C	C	T	T	C	C	C	C	T	T	C	C	C	C	C	T	C	C	C	C	C
Pf_01_000529763	1	529763	Non-Synonymous	good	Non-degenerate	312	2	PFA0665w	0	C/A	P/H	1	A	C	A	A	A	C	A	C	C	A	C	C	C	A	A	A	A	A	A	A	A	A	C	A	A	C	A	A	A	A	A	C	A	C	A	C	A
Pf_01_000529772	1	529772	Non-Synonymous	good	Non-degenerate	315	2	PFA0665w	0	G/C	S/T	1	C	G	C	C	C	G	C	G	G	C	G	C	G	C	C	C	C	C	C	C	C	C	G	C	C	G	C	C	C	C	C	G	C	G	C	G	C
Pf_01_000529791	1	529791	Non-Synonymous	good	2	321	3	PFA0665w	0	A/T	K/N	1	T	A	T	A	T	A	A	A	A	T	A	T	A	T	T	T	T	T	T	A	T	T	A	T	A	A	T	T	T	A	T	A	T	A	T	A	T
Pf_01_000529960	1	529960	Non-Synonymous	good	Non-degenerate	378	1	PFA0665w	0	G/A	E/K	1	G	G	G	G	G	A	A	G	G	G	G	G	G	G	G	A	G	A	G	A	G	G	G	A	G	G	G	G	G	G	A	A	A	G	G	G	G
Pf_01_000530076	1	530076	Synonymous	good	2	416	3	PFA0665w	0	G/A	K	1	A	A	A	A	A	A	A	G	G	G	G	G	G	A	G	A	G	A	G	A	A	G	A	G	G	G	G	G	G	G	A	A	A	G	G	A	G
Pf_01_000530302	1	530302	Non-Synonymous	good	Non-degenerate	492	1	PFA0665w	0	A/G	N/D	1	A	G	A	A	A	G	A	A	G	A	A	A	A	A	A	G	A	A	G	A	A	A	A	A	A	A	A	A	A	A	A	A	A	A	A	A	G
Pf_01_000530321	1	530321	Non-Synonymous	good	Non-degenerate	498	2	PFA0665w	0	A/T	K/M	1	A	T	A	A	A	T	A	A	A	A	A	A	A	A	A	T	A	A	T	A	T	A	A	A	A	A	A	A	A	A	A	A	A	A	A	A	T
Pf_01_000530469	1	530469	Synonymous	good	2	547	3	PFA0665w	0	A/G	R	1	A	G	G	A	A	G	A	A	A	A	A	A	A	A	A	A	A	A	A	A	A	A	A	A	G	A	A	A	A	A	G	A	G	A	A	A	G
Pf_01_000530656	1	530656	Non-Synonymous	good	Non-degenerate	610	1	PFA0665w	0	C/G	H/D	1	C	G	C	C	C	G	C	C	C	C	C	G	C	G	C	G	C	G	C	C	C	C	C	C	C	G	G	G	G	G	C	C	C	G	G	C	G
Pf_01_000530777	1	530777	Non-Synonymous	good	Non-degenerate	650	2	PFA0665w	0	C/A	P/H	1	C	A	A	A	A	A	A	A	C	C	A	A	A	C	A	A	A	A	A	A	C	A	C	C	A	C	A	A	A	A	A	C	A	A	A	A	A
Pf_01_000530787	1	530787	Synonymous	good	2	653	3	PFA0665w	0	T/C	H	1	T	C	T	T	T	C	C	C	T	T	T	C	T	T	T	C	C	T	T	T	T	T	T	T	T	T	T	T	T	T	C	T	C	T	T	T	C
Pf_01_000530916	1	530916	Synonymous	good	3	696	3	PFA0665w	0	C/A	I	1	A	C	A	C	A	A	C	A	A	A	A	A	A	C	C	C	C	C	C	A	C	C	A	C	A	A	C	C	C	C	C	C	C	C	C	C	C
Pf_01_000530956	1	530956	Non-Synonymous	good	Non-degenerate	710	1	PFA0665w	0	A/G	K/E	1	G	A	G	A	A	A	G	G	A	A	A	A	A	A	A	A	A	G	A	G	G	A	A	A	A	A	A	A	A	A	A	G	A	A	A	G	A
Pf_01_000531001	1	531001	Non-Synonymous	good	Non-degenerate	725	1	PFA0665w	0	C/G	Q/E	1	C	C	C	C	C	C	C	C	C	C	C	C	C	C	C	G	C	C	C	C	C	C	C	C	C	C	G		G	C	C	C	C	G	G	G	G
Pf_01_000531019	1	531019	Non-Synonymous	good	Non-degenerate	731	1	PFA0665w	0	G/A	N/D	1	G	G	G	A	G	G	G	G	G	G	G	G	G	G	G	A	A	A	G	G	G	A	G	G	G	G	G	G	G	A	G	G	G	G	G	G	G
Pf_01_000531036	1	531036	Synonymous	good	3	736	3	PFA0665w	0	C/T	I	1	C	C	C	C	C	C	C	C	C	C	C	C	C	C	C	C	C	C	C	C	C	C	C	C	C	C	C	C	C	C	C	C	C	C	C	C	C
Pf_01_000531084	1	531084	Synonymous	good	4	752	3	PFA0665w	0	T/C	G	1	T	T	C	T	T	C	C	T	T	T	C	C	C	T	T	C	T	T	T	T	T	T	C	T	T	T	T	T	T	T	C	T	C	T	T	C	T
Pf_01_000531168	1	531168	Synonymous	good	2	780	3	PFA0665w	0	G/A	E	1	G	A	A	G	A	A	A	A	G	G	G	A	G	A	G	A	A	G	G	A	A	G	G	A	A	A	A	A	A	G	G	A	G	A	A	G	A
Pf_01_000531243	1	531243	Synonymous	good	2	805	3	PFA0665w	0	A/G	E	1	A	A	A	A	A	A	A	A	A	A	A	A	A	A	G	A	A	A	A	A	A	A	A	A	A	G	A	A	A	A	A	A	A	A	A	A	A
Pf_01_000531343	1	531343	Non-Synonymous	good	Non-degenerate	839	1	PFA0665w	0	G/A	E/K	1	G	G	G	G	G	G	G	G	G	G	G	G	G	G	G	G	G	G	G	G	G	G	G	G	G	G	G	G	G	G	G	G	G	G	G	G	G
Pf_01_000531388	1	531388	Non-Synonymous	good	Non-degenerate	854	1	PFA0665w	0	A/C	K/Q	1	A	A	A	A	A	C	A	C	C	A	C	A	C	A	A	A	A	A	C	A	A	C	A	A	A	C	A	A	A	A	C	A	C	A	A	C	A
Pf_01_000531448	1	531448	Non-Synonymous	good	Non-degenerate	874	1	PFA0665w	0	A/G	A/T	1	A	A	A	A	A	G	A	G	G	A	A	A	A	A	A	A	A	A	G	A	A	A	A	A	A	A	A	A	A	A	A	A	A	A	A	A	A
Pf_01_000531476	1	531476	Non-Synonymous	good	Non-degenerate	883	2	PFA0665w	0	A/G	K/R	1	G	A	G	A	G	A	G	A	A	G	G	G	G	G	A	A	A	G	G	G	G	G	A	A	A	G	G	G	G	A	A	A	A	G	G	A	G
Pf_01_000531514	1	531514	Non-Synonymous	good	Non-degenerate	896	1	PFA0665w	0	A/C	N/H	1	C	C	A	A	A	A	A	C	A	A	A	A	A	C	A	C	A	A	C	A	A	C	A	A	C	A	C		C	A	A	A	C	A	A	A	C
Pf_01_000531516	1	531516	Non-Synonymous	good	2	896	3	PFA0665w	0	C/A	N/K	0.986486486	A	A	C	C	C	C		A	C	C	C	C	C	A	C	A	C	C	A	C	C	A	C	C	A	C	A		A	C	C	C	A	C	C	C	A
Pf_01_000531530	1	531530	Non-Synonymous	good	Non-degenerate	901	2	PFA0665w	0	G/A	G/D	1	G	G	G	A	G	G	G	G	G	G	G	G	G	G	G	G	G	G	G	G	A	G	G	G	G	G	G	G	G	G	G	G	G	G	G	G	G
Pf_01_000531597	1	531597	Non-Synonymous	good	2	923	3	PFA0665w	0	A/T	E/D	1	A	A	A	A	A	A	A	A	T	A	A	A	A	A	A	A	A	T	A	A	A	A	T	T	A	A	A	A	A	T	A	T	A	A	A	A	A
Pf_01_000531629	1	531629	Non-Synonymous	good	Non-degenerate	934	2	PFA0665w	0	C/A	P/Q	1	C	C	A	C	C	A	A	C	A	A	C	C	C	C	A	A	C	A	C	C	C	A	A	A	A	C	C	C	C	A	A	A	A	C	C	C	C
Pf_01_000531712	1	531712	Non-Synonymous	good	Non-degenerate	962	1	PFA0665w	0	A/G	S/G	1	G	A	G	G	A	G	A	A	A	G	G	G	G	A	A	A	A	A	G	A	A	A	A	A	A	A	A	A	A	A	G	A	G	A	A	A	A
Pf_01_000531724	1	531724	Non-Synonymous	good	Non-degenerate	966	1	PFA0665w	0	G/A	G/S	0.932432432		G	A	A	G	A	A	A	G	A	A	A	A	G	G		A	G	A	G	G	A	G	G	G	G	G	G	G		A	G	A	G	G	G	A
Pf_01_000531802	1	531802	Intronic					PFA0665w	0	G/A		1	A	A	A	A	A	A	A	A	A	G	G	A	G	A	A	A	A	A	G	A	A	A	A	A	A	A	A		A	A	G	A	A	A	A	A	G
Pf_01_000531878	1	531878	Intronic					PFA0665w	0	C/T		1	T	T	T	T	T	T	T	T	T	T	T	T	T	T	T	T	T	T	T	T	T	T	T	T	T	T	T	T	T	T	T	T	T	T	T	T	C
Pf_01_000531909	1	531909	Non-Synonymous	good	Non-degenerate	991	2	PFA0665w	0	T/A	F/Y	1	A	A	A	A	A	A	A	A	A	A	A	A	A	A	A	A	A	A	A	A	A	A	A	A	A	A	A	A	A	A	A	A	A	A	A	A	T
Pf_01_000531926	1	531926	Non-Synonymous	good	Non-degenerate	997	1	PFA0665w	0	G/A	V/M	0.972972973	A	G	A	A	G	A	G	A	A	G	G	G	G	A		A	A	A	A	A	A	A	A	A	A	A	A		A	A	G	A	G	A	A	A	G
Pf_01_000531930	1	531930	Non-Synonymous	good	Non-degenerate	998	2	PFA0665w	0	A/G	K/R	0.972972973	G	A	G	G	A	G	A		G	A	A	A	A	G		G	G	G	G	G	G	G	G	G	G	G	G		G	G	A	G	A	G	G	G	A
Pf_01_000532060	1	532060	Non-Synonymous	good	2	1041	3	PFA0665w	0	T/A	L/F	1	T	T	T	T	T	T	T	T	T	T	T	T	T	T	T	T	T	T	T	T	T	T	T	T	T	T	T	T	T	T	A	T	A	T	T	T	A
Pf_01_000532085	1	532085	Non-Synonymous	good	Non-degenerate	1050	1	PFA0665w	0	A/G	S/G	1	G	G	G	G	G	G	G	G	G	G	G	G	G	G	G	G	G	G	G	G	G	G	G	G	G	G	G	G	G	G	G	G	G	G	G	G	A
Pf_01_000532101	1	532101	Non-Synonymous	good	Non-degenerate	1055	2	PFA0665w	0	C/A	E/A	1	A	A	A	A	C	A	A	A	A	A	A	A	A	A	A	A	A	A	C	A	C	A	A	A	A	C	A	A	A	A	A	A	A	C	A	C	A
Pf_01_000532127	1	532127	Synonymous	good	2	1064	1	PFA0665w	0	C/A	R	1	A	A	A	C	C	A	C	A	C	A	A	C	A	C	A	A	C	C	A	A	A	C	C	C	C	C	A	A	A	C	C	C	C	A	A	A	C
Pf_01_000532185	1	532185	Non-Synonymous	good	Non-degenerate	1083	2	PFA0665w	0	G/A	S/N	1	A	A	A	A	A	A	A	A	G	A	A	A	A	A	A	A	A	A	A	A	A	A	A	A	A	A	G	G	G	A	A	A	A	A	G	A	G
Pf_01_000532206	1	532206	Non-Synonymous	good	Non-degenerate	1090	2	PFA0665w	0	T/C	A/V	0.986486486	T	T	T	C	C	T	C	T	C	T	T	C	T	C	C	T	C	C		T	T	C	C	C	C	T	C	C	C	C	T	C	T	T	C	T	C
Pf_01_000532243	1	532243	Non-Synonymous	good	2	1102	3	PFA0665w	0	G/C	D/E	0.986486486	G	G	G	G	G	G	C	G	C	G	G	G	G	G	G	G	G	G		C	G	G	G	G	G	G	G	G	G	G	G	G	G	G	G	G	C
Pf_01_000532251	1	532251	Non-Synonymous	good	Non-degenerate	1105	2	PFA0665w	0	A/C	D/A	1	C	C	C	C	C	C	C	C	A	C	C	C	C	C	C	C	C	C	C	C	C	C	C	C	C	C	C	C	C	C	C	C	C	C	C	C	A
Pf_01_000532252	1	532252	Non-Synonymous	good	2	1105	3	PFA0665w	0	C/A	D/E	1	A	A	A	A	A	A	C	A	C	A	A	A	A	A	A	A	A	A	A	A	A	A	A	A	A	A	A	A	A	A	A	A	A	A	A	A	C
Pf_01_000532259	1	532259	Non-Synonymous	good	Non-degenerate	1108	1	PFA0665w	0	G/A	D/N	0.986486486	A	A	A	A		A	G	A	G	A	A	A	A	A	A	A	A	A	G	A	G	A	A	A	A	G	A	A	A	A	A	A	A	G	A	G	G
Pf_01_000532276	1	532276	Synonymous	good	4	1113	3	PFA0665w	0	C/A	A	1	A	A	C	C	C	A	C	A	C	A	A	A	A	A	C	A	A	A	C	A	C	A	C	C	A	C	C	C	C	C	C	A	C	C	C	C	C
Pf_01_000532327	1	532327	Synonymous	good	4	1130	3	PFA0665w	0	G/A	L	1	A	A	A	A	G	A	G	A	G	A	A	G	A	G	A	A	G	A	A	A	A	G	A	A	A	A	A		A	A	A	A	A	G	A	A	G
Pf_01_000532333	1	532333	Synonymous	good	3	1132	3	PFA0665w	0	C/A	I	1	A	A	A	A	C	A	C	A	C	A	A	C	A	C	A	A	C	A	A	A	A	C	A	A	A	A	A		A	A	A	A	A	C	A	A	C
Pf_01_000532343	1	532343	Non-Synonymous	good	Non-degenerate	1136	1	PFA0665w	0	C/T	H/Y	1	C	C	C	C	C	C	C	C	C	C	C	C	C	C	C	C	C	C	C	C	C	C	C	C	C	C	C	C	C	C	C	C	C	C	C	C	T
Pf_01_000532353	1	532353	Non-Synonymous	good	Non-degenerate	1139	2	PFA0665w	0	A/C	K/T	0.972972973	C	A	C	C	A	A	A	A	A	C	A	A	A	A		C	A	C	C	C	C	A	C	C	C	C	C		C	C	C	C	C	A	C	C	A
Pf_01_000532362	1	532362	Non-Synonymous	good	Non-degenerate	1142	2	PFA0665w	0	A/C	E/A	1	A	C	A	A	A	C	A	C	A	C	C	A	C	A	C	A	A	A	C	A	A	A	A	A	A	C	A		A	A	C	A	C	A	A	A	A
Pf_01_000532375	1	532375	Non-Synonymous	good	2	1146	3	PFA0665w	0	A/T	E/D	0.972972973	A	T	A	T		T	T	T	T	A	T	T	T	T	A	A	T	T		T	A	T	T	T	T	A	T	T	T	T	A	T	A	T	T	A	T
Pf_01_000532382	1	532382	Non-Synonymous	good	Non-degenerate	1149	1	PFA0665w	0	C/T	H/Y	1	C	T	C	T	C	T	T	T	T	C	T	T	T	T	C	C	T	T	C	T	C	T	T	T	T	C	T		T	T	C	T	C	T	T	C	T
Pf_01_000532389	1	532389	Non-Synonymous	good	Non-degenerate	1151	2	PFA0665w	0	G/A	G/D	1	G	A	G	G	G	A	A	A	A	G	A	A	A	A	G	G	A	A	G	A	G	A	A	A	A	G	A		A	A	G	A	G	A	A	G	A
Pf_01_000532446	1	532446	Non-Synonymous	good	Non-degenerate	1170	2	PFA0665w	0	A/T	K/M	1	T	T	T	T	A	T	A	T	A	T	T	T	T	T	T	T	T	T	T	T	T	T	T	T	T	T	T	T	T	T	A	T	A	A	T	T	A
Pf_01_000532453	1	532453	Synonymous	good	3	1172	3	PFA0665w	0	T/A	I	0.837837838	A	A	A	A	T	A	T	A	T	A	A		A	A	A	A		A	A	A	A	A	A	A	A	A	A	A		A	T	A	T	T		A	T
Pf_01_000532489	1	532489	Synonymous	good	4	1184	3	PFA0665w	0	T/A	V	0.905405405	A	A	A	A	T	A				A	A	A	A	A	A	A	A	A	A	A	A	A	A	A	A	A	A	A	A	A	T	A	T	A	A	A	T
Pf_01_000532496	1	532496	Non-Synonymous	good	Non-degenerate	1187	1	PFA0665w	0	G/A	E/K	0.878378378	A	A	A	A	G	A	A	A	A	A	A	A	A	A	A	A	A	A	A	A	A	A	A	A	A	A	A	A	A		G	A	G		A	A	A
Pf_01_000532502	1	532502	Non-Synonymous	good	Non-degenerate	1189	1	PFA0665w	0	T/C	S/P	1	C	T	C	C	T	T	C	T	C	C	T	C	T	C	C	C	C	C	C	C	C	C	C	C	C	C	C	C	C	C	T	C	T	C	C	C	C
Pf_01_000532523	1	532523	Non-Synonymous	good	Non-degenerate	1196	1	PFA0665w	0	A/T	I/F	0.905405405	T	T	T	T		T	T	T		T	T	T	T	T	T	T	T	T	T	T	T	T	T	T	T	T	T	T	T	T	A	T	A	T	T	T
Pf_01_000532529	1	532529	Non-Synonymous	good	Non-degenerate	1198	1	PFA0665w	0	G/C	D/H	0.986486486	G	G	G	G	G	G		G	C	G	G	G	G	G	G	G	G	G	G	G	G	G	G	G	G	G	G	G	G	G	G	G	G	G	G	G	C
Pf_01_000532561	1	532561	Synonymous	good	2	1208	3	PFA0665w	0	G/A	R	1	G	A	G	A	A	A	A	A	G	G	A	A	A	A	G	A	A	A	G	A	G	A	G	A	A	G	A	A	A	G	A	A	A	G	G	G	G
Pf_01_000532613	1	532613	Non-Synonymous	good	Non-degenerate	1226	1	PFA0665w	0	C/G	Q/E	0.905405405	C	G	C			G		G	C	C	G	G	G	G	C	G	G	G		G	C	G	C	G	G	C	G	G	G	C	G	G	G		C	C	C
Pf_01_000532645	1	532645	Synonymous	good	2	1236	3	PFA0665w	0	T/C	N	0.905405405	C	C	C	C	C	C	C	C	C	C		C	C	C	C	C	C	C	C	C	C	C	C	C	C	C	C	T	C		T	C	T		C	C	C
Pf_01_000532662	1	532662	Non-Synonymous	good	Non-degenerate	1242	2	PFA0665w	0	A/C	K/T	0.959459459	A	C	A	A		A	A	C	A	A	C	A	C	A	A	C	A	A	A	A	A	A	A		A	A	A		A	A	C	A	C	A	A	A	A
Pf_01_000532689	1	532689	Non-Synonymous	good	Non-degenerate	1251	2	PFA0665w	0	A/C	T/N	1	A	A	A	A	A	A	C	A	C	A	A	A	A	A	A	A	A	A	A	A	A	A	A	A	A	A	A	A	A	A	A	A	A	A	A	A	C
Pf_01_000532697	1	532697	Non-Synonymous	good	Non-degenerate	1254	1	PFA0665w	0	C/T	S/P	1	C	C	C	C	C	C	T	C	T	C	C	C	C	C	C	C	C	C	C	C	C	C	C	C	C	C	C	C	C	C	C	C	C	C	C	C	T
Pf_01_000532704	1	532704	Non-Synonymous	good	Non-degenerate	1256	2	PFA0665w	0	G/A	R/K	1	A	A	A	A	A	A	G	A	G	A	A	A	A	A	A	A	A	A	A	A	A	A	A	A	A	A	A	A	A	A	A	A	A	A	A	A	G
Pf_01_000532759	1	532759	Synonymous	good	2	1274	3	PFA0665w	0	C/T	N	0.824324324	T	T	T	T	T	T	C	T	C	T	T	T	T	T	T	T	T	T	T	T	T	T		T	T		T	T	T	C	C	T	C	T		T	C
Pf_01_000532762	1	532762	Synonymous	good	2	1275	3	PFA0665w	0	A/G	Q	0.972972973	G	G	G	G	G	G	A	G	A	G	G	G	G	G	G	G	G	G	G	G	G	G	G		G	G	G	G	G	G	G	G	A	G	G	G	A
Pf_01_000532782	1	532782	Non-Synonymous	good	Non-degenerate	1282	2	PFA0665w	0	A/C	Y/S	0.837837838	C	C	C		C	C		C	A	C	C	C	C	C	C	C	C		C		C	C		C	C			C	C	C	C	C	C	C	C	C	A
Pf_01_000532801	1	532801	Non-Synonymous	good	2	1288	3	PFA0665w	0	T/A	N/K	1	A	A	A	A	A	A	T	A	T	A	A	A	A	A	A	A	A	A	A	A	A	A	A	A	A	A	A	A	A	A	A	A	A	A	A	A	T
Pf_01_000532809	1	532809	Non-Synonymous	good	Non-degenerate	1291	2	PFA0665w	0	C/A	A/D	1	A	A	A	A	A	A	C	A	C	A	A	A	A	A	A	A	A	A	A	A	A	A	A	A	A	A	A	A	A	A	A	A	A	A	A	A	C
Pf_01_000532825	1	532825	Non-Synonymous	good	2	1296	3	PFA0665w	0	T/A	N/K	0.824324324	A	A	A	A	A		T	A	T	A	A	A	A		A	A	A		A		A	A	A	A		A	A	A	A	A	A	A	A	A	A	A	T
Pf_01_000532902	1	532902	Non-Synonymous	good	Non-degenerate	1322	2	PFA0665w	0	G/A	G/E	0.959459459	A	A	A	A	A	A	G	A	G	A	A	A	A	A	A	A	A	A	A	A	A	A		A	A	A	A	A	A	G	A	A	A	A	A	A	G
Pf_01_000532903	1	532903	Synonymous	good	4	1322	3	PFA0665w	0	A/T	G	0.959459459	T	T	T	T	T	T		T	A	T	T	T	T	T	T	T	T	T	T	T	T	T	T	T	T	T	T	T	T	T	T	T	T	T	T	T	A
Pf_01_000532923	1	532923	Non-Synonymous	good	Non-degenerate	1329	2	PFA0665w	0	G/A	S/N	0.945945946	A		A	A	A	A	A		G	A		A	A	A	A	A	A	A	A	A	A	A	A	A	A	A	A	A	A	A	A	A	A	A	A	A	G
Pf_01_000533015	1	533015	Non-Synonymous	good	Non-degenerate	1360	1	PFA0665w	0	G/A	A/T	0.837837838	G	G	G	G	G	G	G	G	G	A		G	G	G	G	G	G	G	G	G	G	G	A	G		G	G		G	A		G			A	G	G
Pf_01_000533079	1	533079	Non-Synonymous	good	Non-degenerate	1381	2	PFA0665w	0	C/T	T/I	1	T	T	T	T	T	T	C	T	C	C	T	T	T	T	T	T	T	T	T	T	T	T	C	T	T	T	T	T	T	C	T	T	T	T	C	T	C
Pf_01_000533082	1	533082	Non-Synonymous	good	Non-degenerate	1382	2	PFA0665w	0	T/C	I/T	1	C	C	C	C	C	C	T	C	T	T	C	C	C	C	C	C	C	C	C	C	C	C	T	C	C	C	C	C	C	T	C	C	C	C	T	C	T
Pf_01_000533092	1	533092	Non-Synonymous	good	2	1385	3	PFA0665w	0	T/G	S/R	0.986486486	G	G	G	G	G	G	T	G	T	T	G	G	G	G	G	G	G	G	G	G	G	G	T	G	G	G	G	G	G	T	G	G	G	G	T	G	T
Pf_01_000533119	1	533119	Synonymous	good	2	1394	3	PFA0665w	0	C/T	H	1	T	T	T	T	T	T	C	T	C	T	T	T	T	T	T	T	T	T	T	T	T	T	C	T	T	T	T	T	T	C	T	T	T	T	T	T	C
Pf_01_000533121	1	533121	Non-Synonymous	good	Non-degenerate	1395	2	PFA0665w	0	T/A	I/K	1	A	A	A	A	A	A	T	A	T	A	A	A	A	A	A	A	A	A	A	A	A	A	T	A	A	A	A	A	A	T	A	A	A	A	A	A	T
Pf_01_000533140	1	533140	Synonymous	good	2	1401	3	PFA0665w	0	C/T	D	0.918918919	T		T	C	C	T	C		C	C	T	C	T	C	T	T	C	C	T	T	T	C	C	T	C	T	T	T	T	C	C	C	T	T	T	T	C
Pf_01_000533155	1	533155	Non-Synonymous	good	2	1406	3	PFA0665w	0	A/T	K/N	1	T	T	T	T	T	T	T	T	A	T	T	T	T	T	T	T	T	T	T	T	T	T	A	T	T	T	T	T	T	A	A	T	A	T	T	T	A
Pf_01_000533238	1	533238	Intronic					PFA0665w	0	A/C		0.851351351		A		C	C	A	A	A	A	C	A	A	A	C		A	A	C	A	A		C	C	A	A		A	A	A	C	A	C	A		A		A
Pf_01_000533256	1	533256	Intronic					PFA0665w	0	C/T		1	C	C	C	C	C	C	C	C	C	C	C	C	C	C	C	C	C	C	C	C	C	C	T	C	C	C	C	C	C	T	C	C	C	C	C	C	C
Pf_01_000533277	1	533277	Intronic					PFA0665w	0	T/A		0.878378378	T		T	T	T	T	T		A	T		T		T	T		T	T	T	T	T	T	T	T	A	T	T	T	T	T	A	T	A	T	T	T	A
Pf_01_000533287	1	533287	Intronic					PFA0665w	0	A/T		0.918918919	A	T	A	A	A	A	A	T	T	A		A		A	A	A	A	A	A	A	A	A	A	A	A	A	A	A	A	A	T	A	T	A	A	A	T
Pf_01_000533457	1	533457	Synonymous	good	3	1454	3	PFA0665w	0	T/A	I	1	A	T	A	A	T	A	A	T	T	A	T	A	T	A	A	T	A	A	A	A	A	A	A	A	A	A	A	A	A	A	T	A	T	A	A	A	T
Pf_01_000533474	1	533474	Non-Synonymous	good	Non-degenerate	1460	2	PFA0665w	0	G/A	S/N	0.959459459	G	G	G	A	G	G	G	G	G	G	G	G	G	G	A	G	G	A	G	A	G	A	G	G	A	G	A	A	A	G	G	G	G	G	A	G	G
Pf_01_000533475	1	533475	Non-Synonymous	good	2	1460	3	PFA0665w	0	C/G	S/R	0.810810811	C	C	C		C	C	C	C	C	C	C	C	C	C		C	C		C		C		C	C		C		C		C	C	C	C	C		C	C
Pf_01_000533543	1	533543	Non-Synonymous	good	Non-degenerate	1483	2	PFA0665w	0	G/T	V/G	1	G	T	G	T	T	G	T	T	G	G	T	T	T	G	T	T	T	T	G	T	G	T	T	T	T	G	T	T	T	T	T	G	T	G	T	G	G
Pf_01_000533586	1	533586	Non-Synonymous	good	3	1497	3	PFA0665w	0	T/G	I/M	1	T	T	T	T	T	T	T	T	T	T	T	T	T	T	T	T	T	T	T	T	T	T	T	T	T	T	T	T	T	T	T	G	T	T	T	T	T
Pf_01_000533614	1	533614	Non-Synonymous	good	Non-degenerate	1507	1	PFA0665w	0	T/G	V/L	1	T	G	T	T	G	T	T	G	T	T	G	T	G	T	T	G	T	G	T	T	T	T	T	T	T	T	T	T	T	T	T	T	T	T	T	T	T
Pf_01_000533657	1	533657	Non-Synonymous	good	Non-degenerate	1521	2	PFA0665w	0	C/T	S/L	0.986486486	C	T	C	C		C	C	T	C	C	T	C	T	C	C	T	C	C	C	C	C	C	C	T	T	C	T		T	C	C	C	T	C	T	C	T
Pf_01_000533665	1	533665	Non-Synonymous	good	Non-degenerate	1524	1	PFA0665w	0	T/G	Y/D	1	T	G	T	G	G	T	T	G	T	T	G	T	G	T	T	G	T	T	T	T	T	G	T	G	G	T	G		G	T	T	T	G	T	G	T	G
Pf_01_000533685	1	533685	Non-Synonymous	good	Non-degenerate	1530	3	PFA0665w	0	A/G	M/I	1	A	A	A	G	A	A	A	A	A	A	A	A	A	A	A	G	A	A	G	A	A	A	G	A	A	A	A	A	A	G	A	A	A	A	A	A	A
Pf_01_000533776	1	533776	Non-Synonymous	good	Non-degenerate	1561	1	PFA0665w	0	T/G	S/A	1	T	T	T	T	T	T	G	T	T	T	T	T	T	T	G	T	T	T	T	T	T	G	G	T	G	T	G	G	G	G	T	G	T	G	G	T	T
Pf_01_000533853	1	533853	Synonymous	good	4	1586	3	PFA0665w	0	C/T	G	1	C	C	T	C	C	T	T	C	C	T	C	T	C	C	C	C	T	T	C	C	T	C	T	C	T	C	C	C	C	T	C	C	C	T	C	T	C
Pf_01_000533931	1	533931	Non-Synonymous	good	2	1612	3	PFA0665w	0	G/T	D/E	1	T	G	T	T	G	T	T	T	T	T	T	T	T	G	G	G	T	T		G	T	G	T	T	T	G	G	G	G	T	G	G	G	G	G	T	G
Pf_01_000533982	1	533982	Synonymous	good	2	1629	3	PFA0665w	0	C/T	Y	1	C	T	C	C	T	C	T	T	T	C	T	C	T	T	C	T	C	C	C	T	C	T	C	C	C	T	C	C	C	C	T	C	T	T	C	C	T
Pf_01_000534040	1	534040	Non-Synonymous	good	2	1649	1	PFA0665w	0	T/A	L/I	1	T	A	T	T	A	T	T	T	T	T	T	T	T	A	T	T	T	T	T	A	T	T	T	T	T	T	T	T	T	A	A	T	A	T	T	T	A
Pf_01_000534079	1	534079	Non-Synonymous	good	Non-degenerate	1662	1	PFA0665w	0	G/T	D/Y	0.810810811	T		T	G		T	T	G	G	T	G	G	G	G		G	T		G		T	G	T	T	T	G	G	G	G			G	G	G	G	T
Pf_01_000534087	1	534087	Synonymous	good	2	1664	3	PFA0665w	0	T/C	F	1	T	C	T	T	C	T	C	T	T	T	T	T	T	T	C	T	T	C	T	C	T	T	T	T	T	T	T	T	T	C	C	T	C	T	T	T	C
Pf_01_000534129	1	534129	Synonymous	good	2	1678	3	PFA0665w	0	C/T	D	1	T	T	T	C	C	T	C	C	C	T	C	C	C	C	C	C	T	C	C	C	T	C	T	T	T	C	C	C	C	C	C	T	C	C	C	T	C
Pf_01_000534154	1	534154	Non-Synonymous	good	Non-degenerate	1687	1	PFA0665w	0	C/T	Y/H	1	C	C	C	T	C	C	C	T	C	C	T	C	T	C	C	C	C	C	C	C	C	C	C	C	C	C	C	C	C	C	C	C	C	C	C	C	C
Pf_01_000534169	1	534169	Non-Synonymous	good	Non-degenerate	1692	1	PFA0665w	0	A/G	K/E	1	A	A	A	A	G	A	G	A	A	A	A	G	A	A	G	A	A	G	G	G	A	G	A	A	G	G	G	G	G	G	G	A	G	A	G	A	G
Pf_01_000534204	1	534204	Synonymous	good	4	1703	3	PFA0665w	0	T/G	V	1	T	T	T	T	T	T	T	T	T	T	T	T	T	T	T	T	T	T	T	T	T	T	T	T	T	T	G	G	G	T	T	T	T	T	G	T	T
Pf_01_000534206	1	534206	Non-Synonymous	good	Non-degenerate	1704	2	PFA0665w	0	T/C	V/A	1	C	C	C	T	T	C	T	T	T	C	T	T	T	T	T	C	C	T	T	T	C	T	C	C	T	T	T	T	T	T	T	C	T	T	T	C	T
Pf_01_000534243	1	534243	Synonymous	good	2	1716	3	PFA0665w	0	G/A	E	1	A	A	A	G	G	A	A	G	A	A	G	A	G	A	G	G	A	G	G	G	A	A	A	A	G	A	G	G	G	G	G	A	G	A	G	A	G
Pf_01_000534252	1	534252	Synonymous	good	4	1719	3	PFA0665w	0	G/A	T	0.986486486	A	A	A	G	G	A	G	G	G	A	G	G	G	G	G	G	A	G	G	G	A	G	A	A	G	G	G	G	G	G	G	A	G	G	G	A	G
Pf_01_000534481	1	534481	Non-Synonymous	good	Non-degenerate	1796	1	PFA0665w	0	A/C	H/N	0.959459459	C	A		C	A	C	A	C	A	C	A	A	A	A	A	A		A	C	A	C	A	C	C	A	C	C	C	C	A	A	C	A	A	C	C	A
Pf_01_000534489	1	534489	Non-Synonymous	good	2	1798	3	PFA0665w	0	T/A	N/K	0.986486486	T	A	T	T	A	T		T	A	T	A	A	A	A	A	A	T	A	T	A	T	A	T	T	A	T	T	T	T	A	A	T	A	A	T	T	A
Pf_01_000534521	1	534521	Non-Synonymous	good	Non-degenerate	1809	2	PFA0665w	0	G/A	G/E	1	G	A	G	G	A	G	A	G	G	G	A	A	A	G	A	A	G	A	G	G	G	A	A	G	A	G	G	G	G	A	A	G	A	G	A	G	A
Pf_01_000534698	1	534698	Non-Synonymous	good	Non-degenerate	1868	2	PFA0665w	0	A/G	Y/C	1	A	A	A	A	A	A	A	A	A	A	A	G	A	A	A	A	G	A	A	A	A	A	G	G	A	G	A	A	A	A	A	A	A	A	A	A	A
Pf_01_000534711	1	534711	Synonymous	good	2	1872	3	PFA0665w	0	A/G	K	0.972972973	G	A	G	G	G	G	G	G	G	G	A	G	A	G	G	G	G	A	G	G	G	G	G	G	A	G	G	G	G	A	G	G	G	A	G	G	A
Pf_01_000534725	1	534725	Non-Synonymous	good	Non-degenerate	1877	2	PFA0665w	0	T/C	T/I	1	C	T	C	C	T	C	C	C	C	C	T	C	T	C	T	T	C	T	C	C	C	C	C	C	T	C	C	C	C	T	T	C	T	T	C	C	T
Pf_01_000534863	1	534863	Non-Synonymous	good	Non-degenerate	1923	2	PFA0665w	0	A/C	E/A	1	A	C	A	A	C	A	A	A	A	A	C	A	C	A	C	C	A	C	A	A	A	C	A	A	C	A	C	C	C	C	C	A	C	C	C	A	A
Pf_01_000535678	1	535678	Non-Synonymous	good	Non-degenerate	2195	1	PFA0665w	0	G/A	K/E	0.959459459	G	G	A	G	A	G	A	G	A	G	G	G	G	G	G	G	G	G	G	G	G	G	G	A	G	G	G		G	G	G	G	G	G	G	G	G
Pf_01_000535799	1	535799	Non-Synonymous	good	Non-degenerate	2235	2	PFA0665w	0	T/C	A/V	0.986486486	C	T	T	T	T	T	T	T	T	T	T	T	T	T	T	T	C	T	T	T	C	T	T	T	T	T	C		C	T	T	T	T	C	C	T	T
Pf_01_000535903	1	535903	Non-Synonymous	good	Non-degenerate	2270	1	PFA0665w	0	C/A	I/L	0.851351351	A	A		C	C	A	A	C	C	A	A	A	A	C	A	A	A	A	C	A	A	A	C	C	C	A	A	A	A	A	A	C	A		A	C	C
Pf_01_000535959	1	535959	Synonymous	good	2	2288	3	PFA0665w	0	T/C	N	0.851351351	T	C	T	T	C	C	T	T	T	C		C	C	T	C	T	T		T	C	T	C	T	T			T	T	T		T	T	T	T	T	T	T
Pf_01_000536082	1	536082	Synonymous	good	4	2329	3	PFA0665w	0	G/T	P	0.986486486	G	G	T	G	G	T	T	G	G	G	G	T	G	G	T	G	G	T	G	G	G	T	G	G	T	G	G	G	G	T	G	G	G	G	G	T	G
Pf_01_000536499	1	536499	Non-Synonymous	good	Non-degenerate	2377	1	PFA0665w	0	C/A	P/T	0.959459459	A	C		A	C	C	C	C	A	C	A	C	A	A	A	C	A	C	C	C	C	C	C	C	A	C	C	C	C	C	C	A	C	A	C	C	C
Pf_01_000536668	1	536668	Non-Synonymous	good	Non-degenerate	2433	2	PFA0665w	0	T/C	T/I	0.972972973	C	C		T	C	C	T	C	T	T	T	T	T	T	C	T	T	C	C	C	T	C	T	C	C	T	T	T	T	C	C	T	C	T	T	C	C
Pf_01_000536933	1	536933	Synonymous	good	2	2521	3	PFA0665w	0	T/C	F	0.986486486	T	T		T	C	T	T	C	T	T	T	T	T	T	T	C	C	T	C	T	T	T	T	T	T	T	T	T	T	T	T	T	T	T	T	T	T
Pf_01_000537294	1	537294	Non-Synonymous	good	Non-degenerate	2642	1	PFA0665w	0	A/C	N/H	0.986486486	A	A		A	A	A	A	A	A	A	A	A	A	A	A	A	A	A	A	A	A	A	A	A	A	A	A	A	A	A	A	A	A	A	A	A	A
Pf_01_000537368	1	537368	Non-Synonymous	good	2	2666	3	PFA0665w	0	G/T	K/N	0.810810811	G	G		G	G	T		G	G	G	G	G	G	G	G	G	G	G	G	G	G	G	G	G	G	G	G	G	G		G	G	G		G	G	G
Pf_01_000537606	1	537606	Non-Synonymous	good	Non-degenerate	2746	1	PFA0665w	0	T/C	F/L	0.945945946	T	C	T	C	C	C	C	C	T	C	C	T	C	T	T	C	C	T	T	C	T	T	T		T	C	C	C	C	T	T	T	T	C	C	C	T
Pf_01_000537725	1	537725	Synonymous	good	2	2785	3	PFA0665w	0	C/T	F	1	T	C	C	C	C	C	T	C	T	T	T	T	T	T	T	T	T	C	T	C	C	C	C	C	C	C	C		C	T	T	T	T	C	C	T	T
Pf_01_000537828	1	537828	Non-Synonymous	good	Non-degenerate	2820	1	PFA0665w	0	A/G	V/I	0.945945946	A	A	A	A	A	G		A	A	G	G	G	G	G	G	G	G	A	G	G	G	G	A	A	G	G	G		G		G	G	G	A	G	G	A
Pf_01_000537835	1	537835	Non-Synonymous	good	Non-degenerate	2822	2	PFA0665w	0	A/G	G/E	0.851351351	A			A		A	A	A	A	G		A	G	A	G	G	A	A	A	A	A	G	A		A	A	A	A	A	A	A	A	A		A	A	A
Pf_01_000537872	1	537872	Synonymous	good	2	2834	3	PFA0665w	0	A/G	Q	0.878378378		G	G	A	G	A		G	G	A	A	A	A	A	A	A	A	G	A	A	A	A	A	A	A	A	A	A	A	A	A	A	A		A	A
Pf_01_000538869	1	538869	Non-Synonymous	good	Non-degenerate	232	1	PFA0670c	0	A/C	S/A	0.986486486	C	A	A	A	A	A	A	A	A	C	C	A	C	A	C	C	A	A	A	A	A	C	C	A	A	A	C	C	C	A	A	A	A	A	C	A	A
Pf_01_000538948	1	538948	Synonymous	good	4	205	3	PFA0670c	0	T/A	S	0.972972973	T	T	T	T	T	T	T	T	T	T	T	T	T	T	T	T	T	T	T	T	T	T	T	T	T	T	T	T	T	A	T	T	T	T		T	A
Pf_01_000539044	1	539044	Synonymous	good	4	173	3	PFA0670c	0	A/G	S	1	A	A	A	A	A	A	A	A	A	A	A	A	A	A	A	A	A	A	A	A	A	A	A	A	A	A	A	A	A	G	A	A	A	A	G	A	G
Pf_01_000542631	1	542631	Intergenic						1571	A/T		0.972972973	T	A		A	A	A	A	A	A	A	A	A	A	A	A	T	A	A	A	A	A	A	A	A	A	A	A	A	A	A	A	A	A	A	A	A	A
Pf_01_000543994	1	543994	Intergenic						208	T/A		1	T	T	T	T	T	T	T	T	T	T	T	T	T	T	T	T	T	T	T	T	T	T	T	T	T	T	T	T	T	T	T	T	T	T	T	T	T
Pf_01_000544049	1	544049	Intergenic						153	T/C		0.986486486	T	T		C	T	T	T	T	T	T	T	T	T	T	T	T	T	T	T	T	T	T	T	T	T	T	T	T	T	T	T	T	T	T	T	T	T
Pf_01_000544597	1	544597	Non-Synonymous	good	Non-degenerate	83	2	PFA0675w	0	A/T	E/V	0.972972973	A	A		A	A	A	A	A	A	A	A	A	A	A	A	A	A	A	A	A	A	A	A	A	A	A	A	A	A	A	A	A	A	A	A	A	A
Pf_01_000545349	1	545349	Non-Synonymous	good	Non-degenerate	334	1	PFA0675w	0	A/G	K/E	0.959459459	A	A		A	A	A	A	A	A	A	A	A	A	A	A	A	A	A	A	A	A	A	A	A	A	A	A	A	A	A	A	A	A	A	A	A	G
Pf_01_000546653	1	546653	Synonymous	good	2	768	3	PFA0675w	0	A/G	R	0.986486486	A	A	A	A	A	A	A	A	A	A	A	A	A	A	A	A	A	A	A	A	A	A	A	A	A	A	A	A	A	A	A	A	A	A	A	A	A
Pf_01_000546730	1	546730	Non-Synonymous	good	Non-degenerate	794	2	PFA0675w	0	C/A	S/Y	0.986486486	C	C	C	C	C	C	C	C	C	C	C	C	C	C	C	C	C	C	C	C	C	C	C	C	C	C	C	C	C	C	C	C	C	C	C	C	C
Pf_01_000551763	1	551763	Intergenic						535	G/T		1	G	G	G	G	G	G	G	G	G	G	G	G	G	G	G	G	G	G	G	G	G	G	G	G	G	G	G	G	G	G	G	G	G	G	G	G	T
Pf_01_000556283	1	556283	Non-Synonymous	has_inframe_stops,putative_frameshift	2	123	3	PFA0695c	0	C/G	*/Y	0.837837838	C	C	C	G	C	C	C	C	C	C		C	G	G		C	C	C		C	C	C	C	C	G	C	C	C	G	C			G	C	C	C	C
Pf_01_000556422	1	556422	Non-Synonymous	has_inframe_stops,putative_frameshift	Non-degenerate	77	2	PFA0695c	0	T/A	H/L	0.918918919	T	T		T	T	T	T	T	T	T	T	T	T	T		T	T	T	T	T	T	T	A	T	T	T	T	T	T		T	T	T	T	T	T	T
Pf_01_000556787	1	556787	Intergenic						136	T/A		0.810810811	T	T		T	T	T	T	T	T	T	T	T	T	A	T	T	A	T	T	T	T	T	T	T	A	T		T	A		T	A	T	T		T	T
Pf_01_000557033	1	557033	Intergenic						382	C/G		0.986486486	C	G	G	G	G	G	G	G	G	G	G	G	G	G	G	C	G	G	C	C	G		G	C	C	G	G	G	G	G	G	G	G	C	G	G	C
Pf_01_000557110	1	557110	Intergenic						459	C/G		0.986486486	G	G	C	G	C	C	C	C	C	C	C	G	C	C	C	C	C	G	C	C	C	G	C	C	C	C	C		C	C	G	C	G	C	C	G	C
Pf_01_000562707	1	562707	Non-Synonymous	wrong_length_modulo,missing_stop,has_inframe_stops,putative_frameshift	Non-degenerate	184	1	PFA0705c	0	C/G	D/H	1	C	C	C	C	C	C	C	C	C	C	C	C	C	C	C	C	C	C	C	C	C	C	G	C	C	C	C	C	C	C	C	C	C	C	C	C	C
Pf_01_000564832	1	564832	Intergenic						593	C/T		1	C	C	T	C	C	C	C	C	C	C	C	C	C	C	T	C	C	C	C	C	C	C	C	C	C	C	C	C	C	C	C	C	C	C	C	C	C
Pf_01_000565498	1	565498	Non-Synonymous	good	Non-degenerate	300	2	PFA0710c	0	G/A	A/V	1	G	G	G	G	G	G	G	G	G	G	G	G	G	G	G	G	G	G	A	G	G	G	G	G	G	G	G	G	G	G	G	A	G	G	G	G	G
Pf_01_000565513	1	565513	Non-Synonymous	good	Non-degenerate	295	2	PFA0710c	0	C/G	G/A	1	C	C	C	C	C	C	C	C	C	C	C	C	C	C	C	C	G	C	C	C	C	C	C	C	C	C	C	C	G	C	C	G	C	C	C	C	C
Pf_01_000565523	1	565523	Non-Synonymous	good	Non-degenerate	292	1	PFA0710c	0	G/T	R/S	0.986486486	T		G	G	G	G	T	T	G	T	T	G	T	G	T	G	G	T	G	G	G	G	G	G	G	G	G	G	G	G	G	G	G	G	G	G	G
Pf_01_000565634	1	565634	Non-Synonymous	good	Non-degenerate	255	1	PFA0710c	0	C/G	E/Q	1	C	C	G	G	C	C	G	C	G	C	C	C	C	G	G	G	G	C	C	C	C	C	C	G	C	G	G	G	C	C	C	C	C	C	G	G	C
Pf_01_000565715	1	565715	Non-Synonymous	good	Non-degenerate	228	1	PFA0710c	0	A/C	S/A	0.986486486	A	A	A		A	A	A	A	A	A	A	A	A	A	C	A	A	A	A	A	A	A	A	A	A	C	A	A	A	A	A	A	A	A	A	A	A
Pf_01_000565734	1	565734	Synonymous	good	4	221	3	PFA0710c	0	G/A	G	0.986486486	G	G	G	G	G	G	G	G	G	G	G	G	G	G		G	G	G	G	G	G	G	G	G	G	G	G	G	G	G	G	G	G	G	G	G	G
Pf_01_000565755	1	565755	Non-Synonymous	good	2	214	3	PFA0710c	0	A/C	Y/*	1	A	A	A	A	A	A	A	A	A	C	A	A	A	A	C	C	A	A	A	A	A	A	A	A	A	A	A	A	A	A	A	A	A	A	A	A	C
Pf_01_000566133	1	566133	Synonymous	good	4	88	3	PFA0710c	0	G/T	R	1	G	G	G	G	G	G	G	G	G	G	G	G	G	G	G	G	G	G	G	G	G	G	G	G	G	T	G	G	G	G	G	G	G	G	G	G	G
Pf_01_000566984	1	566984	Intergenic						420	C/G		1	C	C	C	C	C	C	C	C	C	C	C	C	C	C	G	C	C	C	C	C	C	C	C	C	C	C	C	C	G	C	C	G	C	C	C	C	C
Pf_01_000568487	1	568487	Intergenic						1923	G/A		1	G	G	G	G	G	G	G	G	G	G	G	G	G	G	G	G	G	G	G	G	G	G	G	G	G	G	G	G	G	G	G	G	G	G	G	G	G
Pf_01_000569379	1	569379	Intergenic						1827	A/G		1	G	A	G	G	A	A	A	A	G	A	A	A	A	A	G	A	A	A	A	A	A	A	A	A	A	A	A	A	A	A	A	A	A	A	A	G	G
Pf_01_000571316	1	571316	Non-Synonymous	good	Non-degenerate	175	1	PFA0715c	0	T/C	S/G	0.972972973	T	C	C	C	C	C	T	C	T	C	C	C	C	T	C	T	T	C	T	C	C	C	C	C	C	C	C		T	C	C	T	C	T	C	T	C
Pf_01_000572986	1	572986	Intergenic						722	T/G		0.972972973	T	T	T	T	T	T	T	T	T	T	T	T	T	T	T	T	T	T	T	T	T	T	T	T	T	T	T	T	T	T	T	T	T	T	T	T	T
Pf_01_000575616	1	575616	Intergenic						1212	A/C		0.972972973	C	A	A	A	A	A	A	A	A	A	A	A	A	A	A	A	A	A	A	A	A	A	A	A	A	A	A	A	A	A	A	A	A	A	A	A	A
Pf_01_000578412	1	578412	Intergenic						1012	C/A		0.932432432	C	C		A	C	C	C	C	C	C	C	C	C	C	C	C	C	C	C	C	C	C	C	C	C	A	C	C	C	C	C	C		A	C	C	C
Pf_01_000578682	1	578682	Intergenic						742	T/C		0.945945946	T	T		T	T	T	T	T	T	T	T	T	T	T	T	T	T	T	T	T	T	T	T	T	T	T	T	T	T	T	T	T	T	T	T	T	T
Pf_01_000581924	1	581924	Synonymous	good	4	731	3	PFA0725w	0	G/A	P	1	G	A	G	G	G	A	A	G	A	G	A	G	A	G	G	G	A	A	A	A	A	A	A	G	A	A	G	G	G	G	G	G	G	A	G	A	A
Pf_01_000581928	1	581928	Non-Synonymous	good	Non-degenerate	733	1	PFA0725w	0	G/A	M/V	1	A	G	A	A	A	G	G	A	G	A	G	A	G	A	A	A	G	G	G	G	G	G	G	A	G	G	A	A	A	A	A	A	A	G	A	G	G
Pf_01_000581976	1	581976	Non-Synonymous	good	Non-degenerate	749	1	PFA0725w	0	G/T	V/L	1	T	G	T	G	G	T	G	G	T	T	G	G	G	T	T	T	G	G	G	G	G	T	G	G	G	G	G	G	G	T	T	T	T	G	G	G	G
Pf_01_000582640	1	582640	Non-Synonymous	good	Non-degenerate	970	2	PFA0725w	0	A/G	E/G	0.986486486	A	A	A	A	A	A	A	A	A	A	A	A	A	A	A	A	A	A	A		A	A	A	A	A	A	A	A	A	A	A	A	A	A	A	A	A
Pf_01_000583866	1	583866	Non-Synonymous	good	Non-degenerate	1379	1	PFA0725w	0	T/G	Y/D	1	G	T	G	T	G	G	T	T	T	T	G	G	G	G	G	G	G	T	G	T	G	G	T	T	G	G	T	T	T	T	T	G	T	T	T	G	G
Pf_01_000586413	1	586413	Non-Synonymous	good	Non-degenerate	59	2	PFA0730c	0	T/G	S/*	1	T	T	T	T	G	T	T	T	T	T	T	T	T	T	T	T	T	T	T	T	T	T	T	T	T	T	T	T	T	T	T	T	T	T	T	T	T
Pf_01_000592134	1	592134	Intergenic						1435	A/C		1	A	A	A	A	A	A	A	A	A	A	A	A	A	A	A	A	A	A	A	A	A	A	C	A	A	A	A	A	A	A	A	A	A	A	A	A	A
Pf_01_000593133	1	593133	Intergenic						436	A/G		0.986486486	A	A	A	A	A	A	A	A	A	A	A	A	A	A	A	A	A	A	A	A	A	A	G	A	A	A	A	A	A	A	A	A	A	A	A	A	A
Pf_01_000593374	1	593374	Intergenic						195	A/T		0.837837838	A	T	A	A		A		A	A	A	T	A	A	A	A	A	T			A	A	A	A		T	T	T	T	A	T	A	A	A	A	T	T	T
Pf_01_000599514	1	599514	Intergenic						671	G/A		0.837837838	A	G		A	G	A		G	A	A	A	G	A	A	A	A	A	A	A		A	A	A	A		A	A	G	A	A	A	A	A	A	A	A	A
Pf_01_000600266	1	600266	Intronic					PFA0750w	0	A/G		0.878378378	A	G	A	A	A	A	A	A	A	G	G	A		A	G	A	A	A	A	A	G		A	G	A	A	A	A	A	A	A	A	A	G	A	G	G
Pf_01_000600386	1	600386	Non-Synonymous	good	Non-degenerate	34	1	PFA0750w	0	A/G	S/G	0.878378378	A	A	A		A	A	A	A	A	A	A	A	A	A	A	A	A	A	A		A		A	A	G	A		A		A	A	A	A	A	A	G	G
Pf_01_000600403	1	600403	Non-Synonymous	good	2	39	3	PFA0750w	0	G/C	K/N	0.851351351	C	C	C	C		C	G	C	G		C	G	C		C	C	C	C	G	C	C	C	C	G	C	C	C	G	C	C	C	C		C	C	C	C
Pf_01_000600542	1	600542	Non-Synonymous	good	Non-degenerate	86	1	PFA0750w	0	C/G	H/D	0.959459459	C	G	G	C		G	G	G	C	C	G	C	G	C	G	G	G	G	G	C	C	G		G	G	G	G	G	G	C	G	G		G	G	G	G
Pf_01_000600608	1	600608	Non-Synonymous	good	Non-degenerate	108	1	PFA0750w	0	A/G	T/A	0.864864865	G	G	G	A		G	G	G	A	G	G	G	G	G	G	G	G		G	G	G	G	A	G	G	G	G	A	G	G	G	G		G	G	G	G
Pf_01_000600923	1	600923	Non-Synonymous	good	Non-degenerate	213	1	PFA0750w	0	G/T	F/V	1	T	T	T	T	G	T	G	G	T	G	T	T	T	T	T	T	T	T	T	T	T	T	T	T	T		T	T	T	T	T	T	T	T	T	T	T
Pf_01_000601106	1	601106	Non-Synonymous	good	Non-degenerate	274	1	PFA0750w	0	G/A	I/V	0.959459459	G	A	G	G	G	A	G	A	G	A	A	A	A	G	G	G	G	G	A	A	G	G	G	G	G	G	G		G	G	G	G	G	G		G	G
Pf_01_000601109	1	601109	Non-Synonymous	good	Non-degenerate	275	1	PFA0750w	0	G/A	I/V	0.972972973	G	A	G	G	G	A	G	A	G	A	A	A	A	G	G	G	G	G	A	A		G	G	G	G	G	G		G	G	G	G	G	G	G	G	G
Pf_01_000601188	1	601188	Non-Synonymous	good	Non-degenerate	301	2	PFA0750w	0	G/A	R/K	1	A	G	A	A	A	G	A	G	A	G	G	G	G	A	A	A	A	A	G	G	G	G	A	A	A	A	A		A	G	A	A	A	A	G	A	A
Pf_01_000601193	1	601193	Intergenic						1	C/T		1	T	C	T	T	T	C	T	C	T	C	C	C	C	T	T	T	T	T	C	C	C	C	T	T	T	T	T	C	T	C	T	T	T	T	C	T	T
Pf_01_000601431	1	601431	Intergenic						239	T/C		0.891891892	T	T	T	T	C		T	T	T	T	T	T	T	T	T	T	T	T		T	C	T	C	T	T	C	T	T		T		T	C	T	T	T	T
Pf_01_000601664	1	601664	Intergenic						472	A/C		0.918918919	C	C		C	A	C	A	A	C	A	A	C		C	C	A	C	C	C	C	C	A	C	A	C	C	C	A	C	C	C	C		C	A	C	C
Pf_01_000601852	1	601852	Intergenic						560	G/A		0.959459459	A	A	G	A	A	A	G	G	A	G	A	A	A	A	A	G	A	A	A	A	A	G	A	G	A	A	A	A	A	A	A	A	A	A	A	A	A
Pf_01_000602132	1	602132	Intergenic						280	T/C		0.972972973	C	T	T	T		T	C	C	T	C	T	T	T	T	T	C	T	C	T	T	T	C	T	C	T	T	T		T	T	T	T		T	C	T	T
Pf_01_000602139	1	602139	Intergenic						273	T/C		0.972972973	C	T	T	T		T	C	C	T	C	T	T	T	T	T	C	T	C	T	T	T	C	T	C	T	T	T		T	T	T	T		T	C	T	T
Pf_01_000602421	1	602421	Non-Synonymous	missing_start,wrong_length_modulo,missing_stop,has_inframe_stops,putative_frameshift	Non-degenerate	4	1	PFA0755w	0	C/A	K/Q	0.905405405		C	C	C		C	A		C	A	C	C	C	C		C	C	C	C	C	C	C	C	A	C	C	C	C	C	C	C	C	C	C	C	C	C
Pf_01_000602452	1	602452	Non-Synonymous	missing_start,wrong_length_modulo,missing_stop,has_inframe_stops,putative_frameshift	Non-degenerate	14	2	PFA0755w	0	G/T	L/R	0.986486486	G	G	G	G	G	T	G	G	G	G	G	G	G	G	G	G	G	G	G	G	G	G	G	G	G	G	G	G	G	G	G	G	G	G	G	G	G
Pf_01_000602520	1	602520	Non-Synonymous	missing_start,wrong_length_modulo,missing_stop,has_inframe_stops,putative_frameshift	Non-degenerate	37	1	PFA0755w	0	T/C	H/Y	0.972972973	C	T	T	T	C	C	C	C	T	C	T	T	T	T	C	C	T	T	T	T	T	C	T	C	T	T	T	T	T	T	T	T	T	T		T	T
Pf_01_000602600	1	602600	Non-Synonymous	missing_start,wrong_length_modulo,missing_stop,has_inframe_stops,putative_frameshift	2	63	3	PFA0755w	0	A/C	E/D	0.918918919	A	C		C	A	A	A	A	C	A	C	C	C		C	A	C	A	C	C		A	A	A	C	C	C	C	C	C	C	C	C	C	A	C	C
Pf_01_000603430	1	603430	Intergenic						586	A/G		0.918918919	A	G	A			A	G	A		G	A	G	A	G	G	G	G	G	G	A	G	G	G	A	G	A	G	G	A	A	A	A	A	G	G	G	G
Pf_01_000603477	1	603477	Intergenic						633	A/G		0.837837838	A	G			A	A			A	A	G	A	G	A		A		G		A		G	G	A	A	A	A	A	A	A	A	A	A	A	A	A	A
Pf_01_000603500	1	603500	Intergenic						656	T/C		0.891891892	T	C	C	C	T	T		T	C		T	C	T	C	C		C	T	T	C	T	T	T	T	T	T	T	T	T	T	T	C	T	C	T	T	C
Pf_01_000609362	1	609362	Synonymous	good	3	2120	3	PFA0765c	0	T/A	I	0.810810811	T	T	A	A		T	T	A	T	T		T		T	T		T	T	A	T	T	T	T	T	T	T	T		A	T	A	A	A	A	T	A	T
Pf_01_000615571	1	615571	Non-Synonymous	good	Non-degenerate	348	2	PFA0765c	0	T/G	E/A	0.959459459	G	T	G	G	G	G	T	G	G	T	G	T	G	G	T	G	T	T	G	G	G	G	T	T	T		G	G		G	G	G	G	T	G	T	G
Pf_01_000617750	1	617750	Intergenic						1137	A/T		0.972972973	A	A	A	A	A	A	A	A	A	A	A	T	A	A	A	A	T	A	A	A	A	A	A	A	A	T	A	A	A	A	A	T	A		A	A	A
Pf_02_000003036	2	3036	Intergenic						22196	T/C		0.891891892	T	T	T		T	C	T	T		T	T		T	T	T	C	T	T	T	T	T	C	T	T		T	T	T	T	T	T	T	T	T		T	T
Pf_02_000003366	2	3366	Intergenic						21866	G/C		0.972972973	C	G		G	G	C	C	C	C	C	G	C	C	C	G	G	C		C	C	C	C	C	C	C	C	C	G	C	C	C	C	C	C	C	C	C
Pf_02_000003390	2	3390	Intergenic						21842	T/C		0.972972973	T	C	C	C	C	C	T	T	C	T	C	C	C	C	C	C	C	C	T	C	T	T	C	C	C	T	T	C	T	T	C	C		T	T	C	C
Pf_02_000004577	2	4577	Intergenic						20655	C/A		0.972972973	C	C	C	C	C	C	C	C	C	C	C	C	A	C	C	C	C	C	C	C	C	C	C	C	C	C	C	C	C	C	C	C	C	C	C	C	C
Pf_02_000004945	2	4945	Intergenic						20287	C/G		0.932432432	G		C	G	G	G	G	G	G	C	C	G	C	C	C	G	G	G	G	G	C		G		G	G	G	G	C	G	G	G		C	G	C	C
Pf_02_000005728	2	5728	Intergenic						19504	C/G		0.878378378	G	G	G	G	G	G	G	G	G	G	G		G		C	C	C	G	G	G	G	G	G	G	G	C	G	G	G	G	G	G	G		G	C	C
Pf_02_000005784	2	5784	Intergenic						19448	T/C		0.945945946	C	T	T	C	C	C	C	C	C	C	T	C	T	C	T	C	T	T	T	C	C	C	C	T	T	T	T		T	C	T	C	T	T		T	C
Pf_02_000005881	2	5881	Intergenic						19351	G/C		0.945945946	C	G	C	C	C	C	C	C	C	C	G	C	G	C	C	C	G	G	G	C	G	C	C		C	C	C	C	C	C	C	C	C	G	C		G
Pf_02_000006005	2	6005	Intergenic						19227	A/T		0.918918919	A	A	A	T		A		A	A		A	A	A	A	A	A	A	A	A	A	A	A	A	A	A		A	A	A	T	A	A	A	A	A	A	A
Pf_02_000006006	2	6006	Intergenic						19226	C/G		0.905405405	C	C	C	G		C		C	C	C	C		C	C	C	C	C	C		C	C	C	C	C	C	G	C	C	C	C	C	C	C	C	C	C	C
Pf_02_000006014	2	6014	Intergenic						19218	T/A		1	T	T	T	T	T	T	T	T	T	T	T	T	T	T	T	T	T	T	T	T	T	T	T	T	T	T	T	T	T	T	T	T	T	T	T	T	T
Pf_02_000006285	2	6285	Intergenic						18947	C/T		0.891891892	C	C	T	T	T		T	T	C	C	T	C	T	C	T	T	C			T		T	T	C		T	C	C	T	C		C	C	C		C	T
Pf_02_000006288	2	6288	Intergenic						18944	C/A		1	C	C	C	C	C	C	A	C	C	C	C	C	C	C	C	C	C	C	C	C	C	C	C	C	C	C	C	C	C	C	C	C	C	C	C	C	C
Pf_02_000006427	2	6427	Intergenic						18805	C/T		0.986486486	C	T	C	C	C	C	C	C	C	C	C	C	C	C	C	C	C	C	C	C	C	C	C	T	C	C	C	C	C	C	C	C	C	C	C	T	T
Pf_02_000007939	2	7939	Intergenic						17293	G/C		1	G	C	G	G	C	G	C	G	C	C	C	G	C	C	G	C	C	C	C	G	C	C	C	G	G	C	G	G	C	G	G	G	G	G	G	C	G
Pf_02_000008010	2	8010	Intergenic						17222	C/T		1	C	C	C	C	C	C	C	C	C	C	C	C	C	C	C	C	C	C	C	C	C	C	C	C	C	C	C	C	C	C	C	C	C	C	C	C	C
Pf_02_000008108	2	8108	Intergenic						17124	C/A		0.959459459	A	A	C	A	C	A	A	A	A	A	A	A	A	A	A	A	A	A	C	A	A	C	A	A	A	C	C	A	A	A	C	C		C	C	A	C
Pf_02_000008400	2	8400	Intergenic						16832	T/C		0.932432432	C	C		T	T	T	C	T	C	T	C	T	C	C	T	T	T	C		T		T	T	T	T	C	T	T	T	T	T	T	T	T	T	T	C
Pf_02_000023522	2	23522	Intergenic						1710	T/G		0.945945946	T	T	T	T	T	T	T	T	G	T	T	G	T	T	T	T	T	T	T	T	T	G		G	T	T	T		G	G	G	G	G	G	T	G	T
Pf_02_000024605	2	24605	Intergenic						627	G/A		1	A	G	A	A	A	A	A	A	A	A	A	A	A	A	A	A	A	A	A	A	A	G	A	A	A	A	A	A	A	A	A	A	A	A	A	A	A
Pf_02_000028553	2	28553	Non-Synonymous	good	Non-degenerate	1108	1	PFB0010w	0	G/A	E/K	1	A	A	A	A	A	A	A	A	A	A	A	A	A	A	A	A	A	A	A	A	A	A	A	A	A	A	A	A	A	A	A	A	A	A	A	A	A
Pf_02_000028559	2	28559	Non-Synonymous	good	Non-degenerate	1110	1	PFB0010w	0	C/A	L/I	0.972972973	A	A		A	A	A	A	A	A	A	A	A	A	A	A	A	A	A	A	A	A	A	A		A	A	A	A	A	A	A	A	A	A	A	A	A
Pf_02_000028571	2	28571	Non-Synonymous	good	Non-degenerate	1114	1	PFB0010w	0	C/A	Q/K	1	A	A	A	A	A	A	A	A	A	A	A	A	A	A	A	A	A	A	A	A	A	A	A	A	A	A	A	A	A	A	A	A	A	A	A	A	A
Pf_02_000028661	2	28661	Non-Synonymous	good	Non-degenerate	1144	1	PFB0010w	0	T/G	Y/D	0.986486486	G	G	G	G	G	G	G	G	G	G	G	G	G	G	G	G	G	G	G	G	G	G	G	G	G	G	G	G		G	G	G	G	G	G	G	G
Pf_02_000030907	2	30907	Synonymous	good	2	1625	3	PFB0010w	0	T/C	D	0.891891892	T	C	T	T	T	T	C	T	C	T	T		T	C	T	T	T	T	T	C	T	T	T	T	T	C	T	T	T	T	T	T	T		T	T	T
Pf_02_000033765	2	33765	Synonymous	good	2	90	3	PFB0015c	0	T/C	K	0.824324324	T	T	C	T		C	T	C	T		T		T	C	C		T	T	C	C	T	C	C	T	C	T	T	T	T	C			T	C	T	C	C
Pf_02_000033816	2	33816	Synonymous	good	2	73	3	PFB0015c	0	T/C	Q	1	T	T	T	T	T	T	T	T	T	T	T	T	T	T	T	T	T	T	T	T	T	T	T	T	T	T	T	T	T	T	T	T	T	T	T	T	T
Pf_02_000036718	2	36718	Synonymous	good	2	178	1	PFB0020c	0	A/G	L	0.986486486	A	A	A	A	A	A	A	A	A	A	A	A	A	A	G	A	A	A	A	A	A	A	A	G	A	A	A	A	A	A	A	A	A	A	A	A	A
Pf_02_000036738	2	36738	Non-Synonymous	good	Non-degenerate	171	2	PFB0020c	0	G/C	R/T	0.945945946	G	G	G	G	G	G	G	G	G	G	G	G	G	G	C	G	G	G	G	G	G	G	G	G	G	G	G	G	G	G	G	G	G		G	G	C
Pf_02_000036815	2	36815	Non-Synonymous	good	2	145	3	PFB0020c	0	G/C	L/F	0.986486486	C	C	C	C	C	G	C	C	C	C	C	C	C	C	C	C	G	C	G	G	C	C	G	C	C	C	C	G	C	C	G	G	C	C	C	C	C
Pf_02_000036830	2	36830	Synonymous	good	4	140	3	PFB0020c	0	T/G	S	0.891891892	G	G	G	G		G	G	G	G	G	G	G	G	G	T	G	G	G	G	G	G	G	G	G	G	G	T	G	G	G		G	G	G		G	T
Pf_02_000036832	2	36832	Non-Synonymous	good	Non-degenerate	140	1	PFB0020c	0	G/A	S/P	1	G	G	G	G	A	G	G	G	G	G	G	G	G	G	A	G	G	G	G	G	G	G	G	G	G	G	A	G	G	G	G	G	G	G	G	G	A
Pf_02_000036884	2	36884	Synonymous	good	4	122	3	PFB0020c	0	T/A	S	0.945945946	A	A	A	T	A	T		T	A	A	A	T	A	A	T	A	A	T		A	A	A		A	A	A	A	T	A	A	T	T	A	T	A	A	T
Pf_02_000037040	2	37040	Synonymous	good	2	70	3	PFB0020c	0	G/A	N	0.905405405	G	A	G			G	G	G	G	G	A	G	G	A	A	G	G	G	G	A	G	A	G	G	A	G	G		G	A	G	G	G	G	G	G	G
Pf_02_000037324	2	37324	Intergenic						75	T/C		0.986486486	C	C	T	C	C	C	C	C	T		C	C	C	T	T	C	T	C	C	C	T	C	C	C	T	C	C	T	C	C	T	T	C	C	C	C	C
Pf_02_000037330	2	37330	Intergenic						81	T/C		1	T	T	C	T	T	T	T	T	C	C	T	T	T	C	C	T	C	T	T	T	C	T	T	T	C	T	T	C	T	T	C	C	T	T	T	T	T
Pf_02_000037690	2	37690	Intergenic						441	T/A		1	T	T	T	T	T	T	T	T	T	T	T	T	T	T	T	T	T	T	T	T	T	T	T	T	T	T	T	T	T	T	T	T	T	T	T	T	T
Pf_02_000037930	2	37930	Intergenic						357	T/G		0.986486486	T	T	T	T	T	T	T	T	T	T	T	T	T	T	T	T	T	T	T	T	T	T	T	T	T	T	T	T	T	T	T	T	T	T	T	T	T
Pf_02_000038252	2	38252	Intergenic						35	T/A		0.905405405	T	T	T	T	T	T	T	T	T	T	T	T	T	T	T	T	T	T		T	T	T	T	T	A	T		T	A	T		T	T	T		A
Pf_02_000038332	2	38332	Synonymous	good	2	290	3	PFB0025c	0	C/T	R	1	T	T	T	T	T	T	T	T	T	T	T	T	T	C	C	T	C	T	T	T	T	T	C	T	T	T	T		T	T	T	T	T	T	T	T	T
Pf_02_000038395	2	38395	Synonymous	good	4	269	3	PFB0025c	0	G/A	A	1	A	A	A	G	A	A	A	A	A	A	A	G	A	G	G	G	G	A	A	G	A	A	A	A	A	A	A	A	A	A	A	A	A	A	A	A	A
Pf_02_000038398	2	38398	Synonymous	good	4	268	3	PFB0025c	0	A/T	A	0.945945946	T	T	T	A	T	T	T	T	T	T	T	T	T	A	A	A	A	T	T	A	T	T	A	T	T	T			T		T		T	T		T	T
Pf_02_000038468	2	38468	Non-Synonymous	good	Non-degenerate	245	2	PFB0025c	0	A/T	V/D	0.932432432	A	A	A	A	A	A	A	A	A	A	A	A	A	A	A	T	A		A	A		A	A	A	T	A	A		A	A	A	A	A	A	A	T	A
Pf_02_000038481	2	38481	Non-Synonymous	good	Non-degenerate	241	1	PFB0025c	0	T/C	K/E	0.986486486	C	C	C	C	C	C	C	C	T	C	C	C	C	T	T	C	T	C	C	C	C	C	C	C	T	C	C	C	C	C	C	C	C	C	C		C
Pf_02_000039245	2	39245	Non-Synonymous	good	Non-degenerate	20	2	PFB0025c	0	G/A	A/V	0.986486486	G	G	G	G	G	G	G	G	G	G	G	G	G	G	G	G	G	G	G	G	G	G	G	G	G	G	G	G	G	G	G	G	G	G	G	G	G
Pf_02_000039926	2	39926	Intergenic						623	T/C		0.891891892	T	C	T	C	T	T	T	C	T	T	C	T		T	C	T	T	T	T			T		T	T	T	T	T	T	T	T	T	T	T	T	T	C
Pf_02_000043014	2	43014	Intergenic						156	T/C		0.986486486	C	C	C	T	C	C	C	C	C	C	C	C	C	C	C	C	C	C	C	C	C	C	C	C	C	C	C	C	C	C	C	C	C	C	C	C	C
Pf_02_000043113	2	43113	Intergenic						255	G/A		0.972972973	A	A	A		A	A	A	A	A	A	A	A	A	A	A	A	A	A	A	A	A	A	A	A	A	A	A	A	A	A	A	A	A	A	A	A	A
Pf_02_000046427	2	46427	Intronic					PFB0035c	0	T/A		0.851351351	A		T	T	T		A	T	A	A		T	A	T	A	T	T		T	A	A	A	T	T	A	T	A		T		A			T	A	T	T
Pf_02_000046646	2	46646	Intronic					PFB0035c	0	T/C		0.959459459	C	C	C	C	C	C	C	C	C	T	C	C	C	C	C	C	C	C	C	T	T	T	C	C		C	T	C	C	C	T	C		C	T	C	C
Pf_02_000046789	2	46789	Non-Synonymous	good	2	4	3	PFB0035c	0	T/A	L/F	0.959459459	A	A	A	A	A	A	A	A	A	T	A	A	A	A	A	A	A	A	A	T	T	T	A	A		A	T	A	A	A	T	A	A	A	T	A	A
Pf_02_000049089	2	49089	Non-Synonymous	good	Non-degenerate	276	2	PFB0040c	0	T/C	G/E	0.945945946	T		T	T			T	T	T	T	T	T	T	T	T	T	T	T	T	C	T	C	T	T	T	T	T		T		T	C	T	T	T	T	T
Pf_02_000049147	2	49147	Non-Synonymous	good	Non-degenerate	257	1	PFB0040c	0	T/G	T/P	0.878378378	G	G	G	G	G	G	G	G	G	G	G	G	G	G	G	G	G	G	G	G	G	G	G			G	G	G			G	G	G	G		G	G
Pf_02_000049434	2	49434	Non-Synonymous	good	Non-degenerate	161	2	PFB0040c	0	T/C	N/S	0.972972973	T	T	T	T	T	T	T	T	T	T	T	T	T	T	T	T	T	T	T	C	T	T	T	T	T	T	T	T	T	C	C	C	T	T	T	T	T
Pf_02_000049442	2	49442	Synonymous	good	3	158	3	PFB0040c	0	T/A	I	1	A	A	A	A	A	A	A	A	A	T	A	A	A	A	A	A	A	A	A	T	T	T	A	A	A	A	A	A	A	A	A	A	A	A	A	A	A
Pf_02_000053001	2	53001	Non-Synonymous	good	Non-degenerate	42	1	PFB0045c	0	T/G	P/T	0.810810811	G	G	T	G		G			G			G		G	G	T	G	G	G	G	T	G	T	T	G	G	G	G		G		T	G	G	G	T	G
Pf_02_000054702	2	54702	Non-Synonymous	good	Non-degenerate	79	1	PFB0050c	0	C/T	A/T	0.972972973	T	C	T	T	C	T	T	T	T	T	T	T	T	T	T	T	T	T		T	T	T	T	C	T	T	T	T	T	T	T	T	T	T	T	T	T
Pf_02_000054713	2	54713	Non-Synonymous	good	Non-degenerate	75	2	PFB0050c	0	G/A	A/V	0.986486486	G	A	A	G	A	G	G	G	G	G	G	G	G	G	G	G	G	G	A	G	G	G	G	A	G	G	G	G	G	G	G	G	G	G	G	G	G
Pf_02_000054748	2	54748	Synonymous	good	4	63	3	PFB0050c	0	T/C	S	0.932432432	C	C	C	C	C	C	C	C	C	C	C	T	C	C	C	C	C		C	C	T	C	C	C	C	C	C	C	C	C	C	C	C	C	C		C
Pf_02_000054813	2	54813	Non-Synonymous	good	Non-degenerate	42	1	PFB0050c	0	G/T	I/L	0.878378378	G	T	G	G		G		G	G	G	T	G	G	G	G			T			G	G	G	T	G	G	T	G	T	T	T		G		G	G	G
Pf_02_000055027	2	55027	Intergenic						91	C/T		0.878378378	C	C	C	C	C	C	T	C		C	C	C	C	T	C	C	T	C		C	C	C	T	C	C	C	T		T	T	T	T	T	T	T		T
Pf_02_000055032	2	55032	Intergenic						96	G/T		0.824324324	T	G		G	G	G		G	T	G	G	T	G	T	G	G	G	G		G	G	G	T	G	G	G		T	T	T	T				T	G	G
Pf_02_000056033	2	56033	Intergenic						1097	A/T		0.986486486	A	A	A	T	A	A	A	A	T	A	A	A	A	A	A	A	A	A	A	A	A	A	A	A	A	A	A	A	A	A	A	A	A	A	A	A	A
Pf_02_000057721	2	57721	Non-Synonymous	good	Non-degenerate	188	1	PFB0055c	0	C/A	D/Y	0.851351351	A	C		C	A	A	A	C	A	C	A	A	A	A	C	A	A	A	A		A	A		A	A	A	C	A	C	A	C	A		C	C	A	A
Pf_02_000057733	2	57733	Non-Synonymous	good	Non-degenerate	184	1	PFB0055c	0	G/C	P/A	0.810810811	C	G	G	G	G	G	G	G	G	G	G		G	G	G				G	G		C	G	G	G	C	G	G	G	C	G	G		G	G	G	G
Pf_02_000058041	2	58041	Non-Synonymous	good	Non-degenerate	81	2	PFB0055c	0	C/T	G/D	0.878378378	C	C	T	T	C	C		C	C	C	C	T	C	T	C	C	T		T		C	T	C	C	C		C	T	T	T		T	T	T	C	T	T
Pf_02_000058890	2	58890	Intergenic						469	C/T		0.824324324	C		T	T	T	C	T		T		T	T		T	T	C	T	C	C	T	C	T	T	C	C		T	T	T	T	T	T	T			T	T
Pf_02_000059302	2	59302	Intergenic						805	G/T		0.972972973	G	G	G	G		G	G	G	G	G	T	G	T	G	T	T	T	G	T	T	G	G	G	G	G	G	G		T	T	T	T		G	G	T	T
Pf_02_000059305	2	59305	Intergenic						802	C/A		1	C	C	C	C	A	C	C	C	C	C	A	C	A	C	A	A	A	C	A	A	C	C	C	C	C	C	C		A	A	A	A	C	C	C	A	A
Pf_02_000060099	2	60099	Intergenic						8	A/T		0.945945946	A	A	A	A	A	A	A	A	A	A	A	A	A	A	A	A	A	A	A	A	A	A	A	A	A	A	A	A	A	A	A	A	A	A	A	A	A
Pf_02_000061303	2	61303	Intergenic						984	T/G		0.959459459	T	T	G	G	T	T	G	G	G	G		G	G	G	T	G	T	G	T	G	T	G	T	G	G	T	G		G	G	G	G	G	T	G	T	G
Pf_02_000061649	2	61649	Intergenic						1330	G/A		0.972972973	A	A	A	A	A		A	A	A	A	A	A	A	A	A	A	A		A	A	G	A	A	A	A	A	A	G	A	A		A	G	A	A	A	A
Pf_02_000061656	2	61656	Intergenic						1337	T/C		0.878378378	T	T	T	T		T	T	T	T	T	T	T	T	T	T	T		T	T		T	T	T	T	T	T	T	T	T	T	T	T	T	T	T	T	C
Pf_02_000061878	2	61878	Intergenic						1279	T/C		1	T	T	C	T	C	T	C	C	C	C	C	C	C	C	T	C	C	C	C	C	T	C	C	C	C	C	C	C	C	C	C	C	C	C	C	C	C
Pf_02_000061994	2	61994	Intergenic						1163	A/C		1	A	A	C	A	C	C	C	C	C	C	C	C	C	C	A	C	C	C	C	C	A	C	C	C	C	C	C	C	C	C	C	C	C	C	C	C	C
Pf_02_000062021	2	62021	Intergenic						1136	G/A		0.945945946	G	A	A	G	G	A	G	A	A	G	G	A	G	G	A	G	A	A	G	G	G	A	G	A	G	A	A	A	A	A		A	A	G	A	G	A
Pf_02_000062063	2	62063	Intergenic						1094	A/G		0.918918919	G	G	G	G	G	G	G			G	G		G	G	G	G	A	G	G	G	A	G	G	G	G	G	G	G	G	G	G	G		G	G	G	G
Pf_02_000062297	2	62297	Intergenic						860	G/A		0.959459459	A	A	A	A	A	A	A	A	A	A	A	A	A	A	A	A	A	A	A	A		A	A	A	A	A	A	A	A	A	A	A	A	A	A	A	A
Pf_02_000062334	2	62334	Intergenic						823	G/A		0.932432432	A	A	A	A	A	A	A	A	A	A		A	A	A	A	A	A	A	A	A	G	A	A		A	A		A	A	A	A	A	A	A	A	A	A
Pf_02_000062341	2	62341	Intergenic						816	G/A		0.986486486	G	G	G	G	G	G	G	G	G	G	G	G	G	G		G	G	G	G	G	A	G	G	G	G	G	G	G	G	G	G	G	G	A	G	G	G
Pf_02_000062496	2	62496	Intergenic						661	T/C		1	T	T	T	T	T	T	T	T	T	T	T	T	T	T	T	T	T	T	T	T	T	T	T	T	T	T	T	T	T	T	T	T	T	T	T	C	C
Pf_02_000067249	2	67249	Non-Synonymous	good	Non-degenerate	201	1	PFB0065w	0	G/A	A/T	0.945945946	A	G	G	G	G	G	G	G		G	G	G		G	G	G	G	G	G	G		G	G	G	G	G	G	G	G	G	G	G	G	G	G	G	G
Pf_02_000067364	2	67364	Non-Synonymous	good	Non-degenerate	239	2	PFB0065w	0	C/A	N/T	0.878378378	C	C	C	C	C		C	C	C	C		C	C	C		C	C	C	C		C	C	C	C	C	C	C	C	C	C	C	C		C	C	A	C
Pf_02_000070201	2	70201	Intergenic						430	T/C		0.972972973	T	T	T	T	T	T	T	T	T	T	T	T	T	T	T	T	T	T	T	T	T	T	T	T	T	T	T	T	T	T	T	T	T	T	T	T	T
Pf_02_000070241	2	70241	Intergenic						470	T/G		1	G	T	T	T	T	G	T	G	T	G	T	G	T	G	G	T	T	T	G	G	G	T	G	T	T	G	T		G	G	T	T	G	G	T	G	T
Pf_02_000071346	2	71346	Intergenic						1575	A/T		0.932432432	A	A	A	A	A	A	A	A	A	A	A	A	A	A	A	A	A	A	A	A	A	A	T	A	A	A	A	A	A	A	A	A	A	A	A	A
Pf_02_000071360	2	71360	Intergenic						1589	T/A		0.972972973	T	A	A	T	T	A	A	A	A	A	A	A	A	A	T	A	A	T	A	A	T	A	A	T	A	A	A	A	A	A	A	A	A	A	A	A	A
Pf_02_000071578	2	71578	Intergenic						1807	T/C		0.959459459	T	C	C	C	C	C	C	C	T	C	C	C	C	C	C	C	C		C	C	T	C	C	T	C	C	C	C	C	C	C	C	C	C	C	C	C
Pf_02_000071616	2	71616	Intergenic						1825	G/A		1	A	G	G	G	G	G	G	G	A	G	G	G	G	G	G	G	G	A	G	G	A	G	G	A	G	G	G	G	G	G	G	G	G	G	G	G	A
Pf_02_000071618	2	71618	Intergenic						1823	G/C		1	G	C	C	C	C	C	C	C	G	C	C	C	C	C	C	C	C	G	C	C	G	C	C	G	C	C	C	C	C	C	C	C	C	C	C	C	G
Pf_02_000072163	2	72163	Intergenic						1278	A/G		0.972972973	A	A	A	A	A	A	A	A	A	A	A	A	A	A	A	A	A	A	A	A	A	A	A	A	A	A	A	A	A	A	A	A	A	A	A	A	A
Pf_02_000072193	2	72193	Intergenic						1248	A/C		0.959459459	C	A		A	A	A	A	A	A	A	C	A	C	A	C	A	A		C	A	C	A	A	A	A	A	A	A	A	A	A	A	A	A	A	A	A
Pf_02_000073617	2	73617	Synonymous	good	2	197	1	PFB0075c	0	G/T	R	0.878378378	G	G		G	G	G	G	G	G	T	G	G	G	G	G	G	G		G	G	G	G	G	G	G	T	G	G	G	G	G	G	G	G	G	G
Pf_02_000077889	2	77889	Non-Synonymous	good	Non-degenerate	274	1	PFB0080c	0	T/C	V/I	0.851351351	C	C		C	C	C	T	T	T	C	T	C	T	T	T	T	T	T		T		C	T	T	T	T	T	T	T	T	T	T	C	T	T	C	T
Pf_02_000086845	2	86845	Non-Synonymous	good	Non-degenerate	398	2	PFB0090c	0	C/T	G/E	0.959459459	C	C	C	T	C	C	T	C	T	C	T	C	T	T	C	T	C	C	C	T	C	C	C	T	T	C	C	C	C	C	C	C	T	C	C	C	C
Pf_02_000096825	2	96825	Non-Synonymous	good	Non-degenerate	607	1	PFB0095c	0	T/G	N/H	0.864864865	G	T	T	G	G	T	T	G	G	T	T	G		T		G	G	G		G	G	G	T	T	G	T	G	G	G	G	G	G	G	G	G	G	G
Pf_02_000096862	2	96862	Synonymous	good	2	594	3	PFB0095c	0	G/A	Y	0.959459459	G	G	G	G	G	G	G	G	G	G	G	A	G	G	G	G	G		G	G	G	G	G	G	G	G	A	A	A	A	A	A	G	G	A	G	A
Pf_02_000097218	2	97218	Non-Synonymous	good	Non-degenerate	476	1	PFB0095c	0	A/T	C/S	0.905405405	T	T		A	T	A	T	T	T	T	T	A	T	T	T	T	T		T	T	T	T	T	A	A	A	A	A	A	A	A	A	A	A	A	A
Pf_02_000097226	2	97226	Non-Synonymous	good	Non-degenerate	473	2	PFB0095c	0	G/C	S/C	1	C	C	C	G	C	G	C	C	C	C	C	G	C	C	C	C	C	C	C	C	C	C	C	G	G	G	G	G	G	G	G	G	G	G	G	G	C
Pf_02_000098424	2	98424	Non-Synonymous	good	Non-degenerate	74	1	PFB0095c	0	G/C	R/G	0.959459459	G	G	C	G	G	G	G	G	G	G	G	G	G	G	G	G	G		G	G	G	G	G	G	G	G	G	G	G	G	G	G	G	C	G	G	C
Pf_02_000098750	2	98750	Non-Synonymous	good	Non-degenerate	30	2	PFB0095c	0	C/A	W/L	0.824324324		C		C	C	C	C	C	C	C		C	C	C	C			A		C		C	C	A			C	A	C		C		C	A	C		A
Pf_02_000098878	2	98878	Intergenic						40	C/G		0.864864865		G		G	G	G	G	G	G	G	G	C	G	G	G	G	G		G	G	G	G		C	G	G	C	C	C	C	C	C	G	C	C		C
Pf_02_000100435	2	100435	Intergenic						1597	G/A		1	G	A	A	G	G	G	G	A	A	G	G	G	G	G	G	G	G	G	G	G	A	G	G	A	G	G	G	G	G	G	G	G	G	G	G	A	A
Pf_02_000100723	2	100723	Intergenic						1885	G/C		0.918918919	G	C	C	G	C	C	G	G	C	C	G	C	G	G	C	G	G	G	C	C	C	C	C	C	C	G	C	C	C	C	C	C	G	G	C	G
Pf_02_000103718	2	103718	Synonymous	good	4	544	3	PFB0100c	0	A/T	T	0.824324324	T	A		A	A	A	A	A	A	T	T	T	T	A	A	T	T	T	A	T	A	A	A		T	A	A		A	A	A	A	T	A	A	T	T
Pf_02_000103950	2	103950	Non-Synonymous	good	Non-degenerate	467	2	PFB0100c	0	G/A	S/L	0.878378378	G	G		G	G	G	G	G	G	G	G	A	G	G	G	G	G		G	G	G	G	G	G	G	G	G	G	G	G	G	G	G	A	G	G	G
Pf_02_000104982	2	104982	Non-Synonymous	good	Non-degenerate	123	2	PFB0100c	0	G/A	P/L	0.986486486	G	G	G	G	G	G	G	G	G	G	G	G	G	G	G	G	G	G	G	G	G	G	G	G	G	G	G	G	G	G	G	G	G	A	G	G	G
Pf_02_000105037	2	105037	Non-Synonymous	good	Non-degenerate	105	1	PFB0100c	0	C/T	D/N	1	T	C	C	C	C	C	C	C	C	C	C	C	C	C	C	T	T	C	C	T	C	C	C	C	T	C	C	C	C	C	C	C	T	C	C	C	C
Pf_02_000105618	2	105618	Intronic					PFB0100c	0	T/A		0.864864865	T	A		A	A	A	A	A	A	T	A	T	A	A	T	T	T	T	A	T	A	A	A	T	A	A	T	T	T	T	T	T	A	T	T	A	A
Pf_02_000106230	2	106230	Intergenic						434	T/G		0.905405405	G	T	T	T	T	T	T	T	T	G	T	G	T	T	T	G	G	T	T	G	T	T	T		T	T	T	T	T	T	T	T	T	G	T	T	T
Pf_02_000109073	2	109073	Intergenic						491	G/C		0.945945946	C	G		C	G		G	C	G	G	C	G	C	C	C	C	C	C	C	C	C	G	C	C	C	C	C	C	C	C	C	C	G	C	C	G	C
Pf_02_000109248	2	109248	Intergenic						316	G/C		0.986486486	G	C	G	G	C	G	C	G	G	C	G	G	G	G	G	G	G	G	G	G	G	G	G	G	G	G	G	G	G	G	G	G	G	G	G	G	G
Pf_02_000109634	2	109634	Non-Synonymous	good	Non-degenerate	280	2	PFB0105c	0	G/C	T/R	1	C	C	G	C	G	G	G	G	G	C	G	G	G	G	G	C	G	G	G	C	G	G	G	C	C	G	G	G	G	G	G	G	C	C	G	G	G
Pf_02_000109659	2	109659	Non-Synonymous	good	Non-degenerate	272	1	PFB0105c	0	T/C	N/D	0.986486486	C	T	T	C	T	T	T	T	C	C	T	C	T	T	T	C	T	T	T	C	T	T	T	C	C	T	T		T	T	T	T	C	C	T	T	T
Pf_02_000109853	2	109853	Non-Synonymous	good	Non-degenerate	207	2	PFB0105c	0	C/T	S/N	1	C	C	C	C	C	C	C	C	C	C	C	C	C	C	C	C	C	C	C	C	C	C	C	C	C	C	C	C	C	C	C	C	C	C	C	C	C
Pf_02_000109917	2	109917	Non-Synonymous	good	Non-degenerate	186	1	PFB0105c	0	C/T	D/N	1	C	C	C	C	C	C	C	C	C	C	C	C	C	C	C	C	C	C	C	C	C	C	C	C	C	C	C	C	C	C	C	C	C	C	C	C	C
Pf_02_000110045	2	110045	Non-Synonymous	good	Non-degenerate	143	2	PFB0105c	0	G/T	A/E	1	G	G	G	G	G	G	G	G	G	G	G	G	G	G	G	G	G	G	G	G	G	G	G	T	G	G	G	G	G	G	G	G	G	T	G	G	G
Pf_02_000110746	2	110746	Intergenic						166	G/T		1	G	G	G	G	G	G	G	G	G	G	G	G	G	G	G	G	G	G	G	G	G	G	G	G	G	G	G	G	G	G	G	G	G	T	G	G	G
Pf_02_000115160	2	115160	Intergenic						1478	G/A		1	G	G	G	G	G	G	G	G	G	G	G	G	G	G	G	G	G	G	G	G	G	G	G	G	G	G	G	G	G	G	G	G	G	G	G	G	G
Pf_02_000116724	2	116724	Intergenic						501	C/T		0.945945946	C	C		C	C	C	C	C	C	C	C	C	C	C	C	C	C	C	C	C	C	C	C	C	C	C	C	C	C	C	C	C	C	C	C	C	C
Pf_02_000119335	2	119335	Intergenic						1100	A/C		1	A	A	A	A	A	A	A	A	A	A	A	A	A	A	A	A	A	A	A	A	A	A	A	A	A	A	A	A	A	A	A	A	A	C	A	A	A
Pf_02_000121094	2	121094	Non-Synonymous	good	Non-degenerate	191	1	PFB0115w	0	C/A	P/T	0.972972973	C	C		C	C	C	C	C	C	C	C	C	C	C	C	C	C	C	C	C	C	C	C	C	C	C	C	C	C	C	C	C	C	C	C	C	C
Pf_02_000121226	2	121226	Non-Synonymous	good	Non-degenerate	235	1	PFB0115w	0	A/T	S/C	0.945945946	A	A		A	A	A	A	A	A	A	A	A	A	A	A	A	A	A	A	A	A	A	A	A	A	A	A	A	A	A	A	A	A	A	A	A	A
Pf_02_000123667	2	123667	Non-Synonymous	good	2	1048	3	PFB0115w	0	A/T	L/F	1	A	A	A	A	A	A	A	A	A	A	A	A	A	A	A	A	A	A	A	A	A	A	T	A	A	A	A	A	A	A	A	A	A	A	A	A	A
Pf_02_000126212	2	126212	Intergenic						1782	G/A		0.905405405	G	G		G	G	G	G	G	G	G	G	G	G	G	G	G	G	G	G	G	G	G	G	G	G	G	G	G	G	G	G	G	G	G	G	G	G
Pf_02_000133655	2	133655	Intergenic						92	T/A		1	T	T	T	T	T	T	T	T	T	T	T	T	T	T	T	T	T	T	T	T	T	T	T	T	T	T	T	T	T	T	T	T	T	T	T	T	T
Pf_02_000134348	2	134348	Intergenic						785	T/C		1	T	T	T	T	T	T	T	T	T	T	T	T	T	T	T	T	T	T	T	T	T	T	T	T	T	T	T	T	T	T	T	T	T	T	T	T	T
Pf_02_000134554	2	134554	Intergenic						969	T/G		1	T	T	T	T	T	T	T	T	T	T	T	T	T	T	T	T	T	T	T	T	T	T	T	T	T	T	T	T	T	T	T	T	T	G	T	T	T
Pf_02_000135267	2	135267	Intergenic						256	A/G		1	A	A	A	A	A	A	A	A	A	A	A	A	A	A	A	A	A	A	A	A	A	A	A	A	A	A	A	A	A	A	A	A	A	A	A	A	A
Pf_02_000135635	2	135635	Non-Synonymous	good	Non-degenerate	38	2	PFB0130w	0	G/A	S/N	1	G	G	G	G	G	G	G	G	G	G	G	G	G	G	G	G	G	G	G	G	G	G	G	G	G	G	G	G	G	G	G	G	G	G	G	G	G
Pf_02_000137008	2	137008	Synonymous	good	2	496	1	PFB0130w	0	C/T	L	1	C	C	C	C	C	C	C	C	C	T	C	C	C	T	C	T	T	C	C	C	C	C	T	C	C	C	C	C	C	C	C	C	C	C	C	C	T
Pf_02_000137088	2	137088	Synonymous	good	2	522	3	PFB0130w	0	C/T	S	1	C	C	C	C	C	C	C	C	C	C	C	C	C	C	C	C	C	C	C	C	C	C	C	C	C	C	C	C	C	C	C	C	C	C	C	C	T
Pf_02_000152987	2	152987	Non-Synonymous	good	Non-degenerate	1834	2	PFB0150c	0	A/C	I/R	1	A	A	A	A	A	C	A	A	A	A	A	A	A	A	A	A	C	A	A	A	A	A	A	A	A	A	A	A	A	A	A	A	A	A	A	A	A
Pf_02_000155735	2	155735	Non-Synonymous	good	Non-degenerate	918	2	PFB0150c	0	T/A	D/V	1	T	T	T	T	T	T	T	T	T	T	T	T	T	T	T	T	T	T	T	T	T	T	T	T	T	T	T	T	T	T	T	T	T	T	T	T	A
Pf_02_000156104	2	156104	Non-Synonymous	good	Non-degenerate	795	2	PFB0150c	0	G/A	T/I	1	G	G	G	G	G	G	G	G	G	G	G	G	G	G	G	G	G	G	G	G	G	G	G	G	G	G	G	G	G	G	G	G	G	G	G	G	A
Pf_02_000157033	2	157033	Intronic					PFB0150c	0	A/C		1	A	A	A	A	A	A	A	A	A	A	A	A	A	A	A	A	A	A	A	A	A	A	A	A	A	A	A	A	A	A	A	A	A	A	A	A	A
Pf_02_000158568	2	158568	Non-Synonymous	good	Non-degenerate	365	1	PFB0150c	0	C/T	D/N	0.972972973	T	C		T	T	C	T	C	C	T	C	C	C	C	C	C	T	C	T	T	T	C	T	C	T	C	T	T	T	T	T	T	T		T	T	T
Pf_02_000159052	2	159052	Synonymous	good	4	203	3	PFB0150c	0	A/T	S	0.986486486	A	A		A	A	A	A	A	A	A	A	A	A	A	A	A	A	A	A	A	A	A	A	A	A	A	A	A	A	A	A	A	A	A	A	A	A
Pf_02_000161537	2	161537	Intergenic						295	C/A		1	C	C	C	C	C	C	C	C	C	C	C	C	C	C	C	C	C	C	C	C	C	C	C	C	C	C	C	C	C	C	C	C	C	C	C	C	C
Pf_02_000161881	2	161881	Intergenic						312	T/C		1	C	T	T	T	T	T	T	T	T	T	T	T	T	T	T	T	T	T	T	T	T	T	T	T	T	T	T	T	T	T	T	T	T	T	T	T	T
Pf_02_000163113	2	163113	Intronic					PFB0161c	0	A/G		0.986486486	A	A	A	A	A	A	A	A	A	A	A	A	A	A		A	A	A	A	A	A	A	A	A	A	A	A	A	A	A	A	A	A	A	A	A	A
Pf_02_000164788	2	164788	Intergenic						1356	A/T		0.986486486	A	A		A	A	A	A	A	A	A	A	A	A	A	A	A	A	A	A	A	A	A	A	A	A	A	A	A	A	A	A	A	T	A	A	A	A
Pf_02_000165520	2	165520	Intergenic						624	G/T		1	G	G	G	G	G	G	G	G	G	G	G	G	G	G	G	G	G	G	G	G	G	G	G	G	G	G	G	G	G	G	G	G	G	G	G	G	G
Pf_02_000179137	2	179137	Synonymous	good	4	61	3	PFB0185w	0	A/G	V	1	A	G	A	G	A	A	G	G	A	A	A	A	A	G	A	A	G	A	A	A	A	A	A	G	A	A	A	A	A	A	A	A	A	A	A	A	A
Pf_02_000179347	2	179347	Synonymous	good	4	131	3	PFB0185w	0	A/G	T	1	A	A	A	A	A	A	A	A	A	A	A	A	A	A	A	A	A	A	A	A	A	A	A	A	A	A	A	A	G	A	A	G	A	A	A	A	A
Pf_02_000185169	2	185169	Non-Synonymous	good	Non-degenerate	1316	2	PFB0190c	0	G/C	R/P	1	G	G	G	G	G	G	C	G	G	C	C	G	C	G	G	G	G	G	G	C	G	C	G	C	G	G	G	G	G	G	G	G	G	G	G	G	G
Pf_02_000185343	2	185343	Non-Synonymous	good	Non-degenerate	1258	2	PFB0190c	0	T/A	N/I	0.932432432	T	T		T	T	T	T	T	T	T	T	T	T	T	T	T	T	T	T	A	T	T	T	T	T	A	T	T	T	T	T	A	T		T	T	T
Pf_02_000185349	2	185349	Non-Synonymous	good	Non-degenerate	1256	2	PFB0190c	0	G/A	V/A	0.986486486	A	A	G	A	A	A	A	A	A	A	A	A	A	A	A	A	A	A	A	G	A	A	A	A	A	G	A	A	A	A	A	G	A	G	A	A	A
Pf_02_000194835	2	194835	Synonymous	good	2	694	3	PFB0195c	0	A/G	N	0.986486486	A	A	G	A	A	A	G	G	A	G	A	G	A	A	A	A	A	A	A	G	G	G	A	A	G	G	A	A	A	G	A	G	G	A	A	A	A
Pf_02_000197397	2	197397	Intergenic						481	T/C		1	T	T	T	T	T	T	T	T	T	T	T	T	T	T	T	T	C	T	T	T	T	T	T	T	T	C	T	T	T	T	T	T	T	T	T	T	T
Pf_02_000198788	2	198788	Synonymous	good	4	261	3	PFB0200c	0	C/A	L	1	C	C	C	C	A	A	C	C	C	C	C	A	C	C	A	C	C	C	C	C	A	C	C	C	C	C	C	C	C	C	C	C	C	C	C	C	C
Pf_02_000198839	2	198839	Synonymous	good	2	244	3	PFB0200c	0	G/A	C	1	G	G	G	G	A	A	G	G	G	G	G	A	G	G	A	G	G	G	G	G	G	G	G	G	A	G	G	G	G	G	G	G	G	G	G	G	G
Pf_02_000199252	2	199252	Non-Synonymous	good	Non-degenerate	107	1	PFB0200c	0	T/A	T/S	1	T	T	T	T	T	T	T	T	T	T	T	T	T	T	T	T	T	T	T	T	T	T	T	T	T	T	T	T	T	T	T	T	T	A	T	T	T
Pf_02_000199406	2	199406	Synonymous	good	4	55	3	PFB0200c	0	T/G	A	1	T	G	T	G	G	G	T	G	T	T	T	T	T	T	T	G	G	T	T	T	T	T	T	T	T	G	G	G	G	T	G	T	T	T	G	T	T
Pf_02_000199432	2	199432	Non-Synonymous	good	Non-degenerate	47	1	PFB0200c	0	G/A	H/Y	1	G	G	G	G	G	G	G	G	G	G	G	G	G	G	G	G	G	G	G	G	G	G	G	G	G	G	G	G	G	G	G	G	G	G	G	G	G
Pf_02_000199588	2	199588	Intergenic						18	A/G		1	A	A	G	G	A	G	A	G	G	G	A	A	A	G	A	A	G	A	G	G	G	G	A	A	A	G	G	G	G	A	G	A	A	A	G	A	A
Pf_02_000199599	2	199599	Intergenic						29	G/T		0.986486486	G	G	T	T	G	T	G	T	T	T	G	G	G	T	G	G	T	G	T	T	T	T	G	G	G	T	T	T	T	T	T	T	T	G	T	G	G
Pf_02_000200285	2	200285	Intergenic						197	G/T		1	G	G	G	T	T	G	G	G	G	G	G	G	G	G	G	T	G	T	G	T	T	T	G	G	T	T	T	T	T	T	T	T	T	G	T	G	G
Pf_02_000200872	2	200872	Synonymous	good	2	1052	3	PFB0205c	0	T/C	R	0.945945946	T	T		T	C	T		T	T	T	T	C	T	T	T	T	T	C	C	T	T	T	C	T	C	T	T	T	T	T	T	T	T	T	T	T	T
Pf_02_000201764	2	201764	Non-Synonymous	good	Non-degenerate	755	2	PFB0205c	0	G/A	V/A	1	G	G	G	G	G	G	G	G	G	G	G	G	G	G	G	G	G	G	G	G	G	G	G	G	G	G	G	G	G	G	G	G	G	G	G	G	G
Pf_02_000206291	2	206291	Synonymous	good	4	371	3	PFB0210c	0	G/A	A	1	G	G	A	G	G	G	G	G	A	G	A	A	A	A	G	G	G	G	A	G	G	G	G	G	G	A	G	G	G	G	A	G	G	G	G	G	G
Pf_02_000206540	2	206540	Synonymous	good	3	288	3	PFB0210c	0	G/A	I	1	G	G	G	G	G	G	G	G	G	G	G	G	G	G	G	G	G	G	G	G	G	G	A	G	G	G	G	G	G	G	G	G	G	G	G	G	G
Pf_02_000206630	2	206630	Synonymous	good	4	258	3	PFB0210c	0	C/T	V	1	C	C	C	C	C	C	C	C	C	C	C	C	C	C	C	C	C	C	C	C	C	C	C	C	T	C	C	C	C	C	C	C	C	C	C	C	C
Pf_02_000207266	2	207266	Synonymous	good	4	46	3	PFB0210c	0	T/C	V	1	T	T	C	T	T	T	T	C	T	C	T	T	T	C	T	C	C	T	T	T	T	C	T	T	T	T	T	T	T	T	T	T	T	T	T	T	T
Pf_02_000209681	2	209681	Non-Synonymous	good	Non-degenerate	385	1	PFB0215c	0	C/T	D/N	0.986486486	C	C		C	C	C	C	C	C	C	C	C	C	C	C	C	C	C	C	C	C	C	C	C	C	C	C	C	C	C	C	C	C	C	C	T	T
Pf_02_000210015	2	210015	Synonymous	good	2	273	3	PFB0215c	0	A/G	N	0.986486486	A	A	A	A	A	A		A	A	A	G	G	G	G	G	G	A	A	A	A	A	A	A	A	G	A	A	G	G	G	G	A	G	A	A	A	A
Pf_02_000210681	2	210681	Non-Synonymous	good	2	51	3	PFB0215c	0	A/C	C/W	1	A	A	A	A	A	A	A	A	A	A	A	A	A	A	A	A	A	A	A	A	A	A	A	A	A	A	A	A	A	A	A	A	A	A	A	A	A
Pf_02_000212115	2	212115	Non-Synonymous	good	Non-degenerate	185	1	PFB0220w	0	T/C	Y/H	0.959459459	T	T	C	T	T	T		T	T	T	T	T	T	T	T	T	T	T	T	T	T	T	C	T	T	T	T	T	T		T	T	T		T	T	T
Pf_02_000215183	2	215183	Non-Synonymous	good	2	711	3	PFB0230c	0	C/A	E/D	1	C	C	A	C	C	C	C	C	C	C	C	C	C	C	C	C	C	C	C	C	C	C	C	C	C	C	C	C	C	C	C	C	C	C	C	A	A
Pf_02_000217337	2	217337	Intronic					PFB0230c	0	T/A		1	A	A	T	A	A	A	A	A	A	A	A	A	A	T	A	T	T	T	A	A	A	A	A	T	T	A	A		T	A	A	A	T	T	A	T	T
Pf_02_000217928	2	217928	Non-Synonymous	good	Non-degenerate	118	2	PFB0230c	0	G/A	S/L	1	G	G	G	G	G	G	G	G	G	G	G	G	G	G	G	G	G	G	G	G	G	G	G	G	G	A	G	G	G	G	G	G	G	G	G	G	G
Pf_02_000224681	2	224681	Non-Synonymous	good	Non-degenerate	402	1	PFB0240w	0	A/G	K/E	0.972972973	A	A	A	A	A	A	G	A	A	A	A	A	A	A	A	A	A	A		A	A	A	A	A	A	A	A	A	A	A	A	G	A	A		G	A
Pf_02_000224845	2	224845	Synonymous	good	4	456	3	PFB0240w	0	T/A	P	1	T	T	T	T	T	T	T	T	T	T	T	T	T	T	T	T	T	T	T	T	T	T	T	T	T	T	T	T	T	T	T	T	T	T	T	T	T
Pf_02_000225538	2	225538	Intergenic						24	T/C		0.959459459	T	T	T	T	T	T	T	T	T	T	T	T	T	T	T	T	T	T	T	T	T	T	T	T	T	T	T	T	T	T	T	T	T	T	T	T	T
Pf_02_000233242	2	233242	Intronic					PFB0257c	0	T/C		1	C	T	T	T	T	T	T	T	T	T	T	T	T	T	T	T	T	T	T	T	T	T	T	T	T	T	T	T	T	T	T	T	T	T	T	T	T
Pf_02_000233720	2	233720	Intergenic						244	G/T		1	G	G	G	G	G	G	G	G	G	G	G	G	G	G	G	G	G	G	G	G	G	G	G	G	G	G	G	G	G	G	G	G	G	G	G	G	G
Pf_02_000237355	2	237355	Synonymous	good	4	614	3	PFB0260w	0	T/C	S	1	T	T	T	T	T	T	T	T	T	T	T	T	T	T	T	T	T	T	T	T	T	T	T	T	T	T	T	T	T	T	T	T	T	T	T	T	T
Pf_02_000241232	2	241232	Synonymous	good	4	855	3	PFB0265c	0	G/A	G	0.986486486	G	G	G	G	G	G	G	G	G	G	G	G	G	G	G	G	G	G	G	G	G	G	G	G	G	G	G	G	G	G	G	G	G	G	G	G	G
Pf_02_000247899	2	247899	Intergenic						1131	C/T		0.986486486	C	C	C	C	C	C	C	C	C	C	C	C	C	C	C	C	C	C	C	C	C	C	C	C	C	C	C	C	C	C	C	C	C	C	C	C	T
Pf_02_000249227	2	249227	Synonymous	good	4	66	3	PFB0275w	0	A/C	V	1	A	A	C	A	A	A	A	A	A	A	A	A	A	A	A	A	A	A	A	A	A	A	C	A	A	A	A	A	A	A	A	A	A	A	A	A	A
Pf_02_000253753	2	253753	Intronic					PFB0279w	0	C/T		0.986486486	C	C		C	C	T	C	C	C	T	C	T	C	C	C	T	C	C	T	C	C	C	T	C	C	C	C	C	C	C	C	C	C	C	C	C	C
Pf_02_000254846	2	254846	Non-Synonymous	good	Non-degenerate	8	2	PFB0280w	0	C/T	T/I	1	C	C	C	C	C	C	C	C	C	C	C	C	C	C	C	C	C	C	C	C	C	C	C	C	C	C	C	C	C	C	C	C	C	C	C	C	C
Pf_02_000255652	2	255652	Non-Synonymous	good	Non-degenerate	277	1	PFB0280w	0	G/C	A/P	1	C	C	C	G	G	G	C	G	G	G	G	G	G	G	G	C	G	G	G	G	G	G	G	C	G	C	G	G	G	G	G	C	G	G	G	G	G
Pf_02_000258846	2	258846	Synonymous	good	2	1341	3	PFB0280w	0	T/C	Y	1	C	T	T	T	T	T	T	T	T	T	T	T	T	T	T	T	T	T	T	T	T	T	T	T	T	T	T	T	T	T	T	T	T	T	T	T	T
Pf_02_000259957	2	259957	Non-Synonymous	good	Non-degenerate	1712	1	PFB0280w	0	G/A	E/K	0.851351351	G	G		G	G	G	G	G	G	G	G	G	G	G	G	G	G	G	G	G		G	G		G	G	G	G	G		G	G	G	G	G	G	G
Pf_02_000260682	2	260682	Synonymous	good	2	1953	3	PFB0280w	0	T/C	S	1	T	T	T	T	T	T	T	T	T	T	T	T	T	T	T	T	T	T	T	T	T	T	T	T	T	T	T	T	T	T	T	T	T	T	T	T	T
Pf_02_000260887	2	260887	Non-Synonymous	good	Non-degenerate	2022	1	PFB0280w	0	T/C	F/L	1	T	T	T	T	T	T	T	T	T	T	T	T	T	T	T	T	T	T	T	T	T	T	T	T	T	T	T	T	T	T	T	T	T	T	T	T	T
Pf_02_000262059	2	262059	Synonymous	good	2	2412	3	PFB0280w	0	T/C	N	1	T	T	T	T	T	T	T	T	T	T	T	T	T	T	T	T	T	T	T	T	T	T	T	C	T	T	T	T	T	T	T	T	T	T	T	T	T
Pf_02_000262559	2	262559	Intergenic						116	G/A		1	G	G	G	G	G	G	G	A	G	G	G	G	G	G	G	A	G	G	G	G	G	G	G	G	G	G	G	G	G	G	G	G	G	A	G	G	G
Pf_02_000265378	2	265378	Non-Synonymous	good	Non-degenerate	657	2	PFB0285c	0	C/T	S/N	0.959459459	C	C	T	C	C	C	C	C		C	C	C	C	C	C	C	C		C	C	C	C	C	C	C	C	C		C	C	C	C	C	C	C	C	C
Pf_02_000265419	2	265419	Synonymous	good	3	643	3	PFB0285c	0	G/A	I	1	A	G	A	G	G	G	G	G	G	G	G	G	G	G	G	G	G	G	G	G	G	G	G	G	G	G	G	G	G	G	G	G	G	G	G	G	G
Pf_02_000265860	2	265860	Synonymous	good	4	496	3	PFB0285c	0	C/T	V	1	C	C	T	C	C	C	C	C	C	C	C	C	C	C	C	C	C	C	C	C	C	C	C	C	C	C	C	C	C	C	C	C	C	C	C	C	C
Pf_02_000266212	2	266212	Non-Synonymous	good	Non-degenerate	379	2	PFB0285c	0	G/A	L/P	1	G	G	A	G	G	G	G	G	G	G	G	G	G	G	G	G	G	G	G	G	G	G	G	G	G	G	G	G	G	G	G	G	G	G	G	G	G
Pf_02_000269421	2	269421	Intergenic						657	T/C		1	T	T	T	T	T	T	T	T	T	T	T	T	T	T	T	T	T	T	T	T	T	T	T	T	T	T	T	T	T	T	T	T	T	T	T	T	T
Pf_02_000271860	2	271860	Synonymous	good	4	89	3	PFB0295w	0	G/A	T	1	G	A	A	A	A	G	A	G	A	G	A	G	A	A	G	A	A	A	G	A	G	A	A	G	G	A	G	G	G	A	G	A	G	G	G	G	G
Pf_02_000272601	2	272601	Synonymous	good	2	336	3	PFB0295w	0	A/G	L	1	A	A	A	A	A	A	A	A	A	A	A	A	A	A	A	A	A	A	A	A	A	A	A	A	A	A	A	A	A	A	A	A	A	A	A	A	A
Pf_02_000273774	2	273774	Non-Synonymous	good	Non-degenerate	245	2	PFB0300c	0	T/C	N/S	0.959459459	T	T	T	T	T	T	T	T	T	T	C	T	C	T	T	T	T	T	T	T	T	T	T	T	T	T	T	C	C	T	C	C	C	T	T	T	T
Pf_02_000273787	2	273787	Non-Synonymous	good	Non-degenerate	241	1	PFB0300c	0	T/G	T/P	1	T	T	G	T	T	T	T	T	T	T	G	T	G	G	T	T	T	T	T	T	T	T	T	T	T	T	T	G	G	T	G	G	G	T	T	T	T
Pf_02_000274039	2	274039	Non-Synonymous	good	Non-degenerate	157	1	PFB0300c	0	A/G	S/P	1	A	G	G	G	A	A	A	A	A	G	G	G	G	A	A	G	G	G	A	A	A	G	G	A	A	G	A		A	G	A	A	A	A	A	G	G
Pf_02_000274040	2	274040	Non-Synonymous	good	2	156	3	PFB0300c	0	G/T	D/E	1	G	T	T	T	G	G	G	G	G	T	T	T	T	G	G	T	T	T	G	G	G	T	T	G	G	T	G		G	T	G	G	G	G	G	T	T
Pf_02_000274190	2	274190	Synonymous	good	4	106	3	PFB0300c	0	T/A	T	0.864864865	T		A	A	T	T	T	T	T	A	A	A	A	T	T	A	A	A	T			A	A	T	A	A	T		T	A	T	T	T	A	T	A	A
Pf_02_000274240	2	274240	Non-Synonymous	good	Non-degenerate	90	1	PFB0300c	0	G/A	S/P	0.824324324	G	G			A	G	G	G	A	G	G	G	G	G	G	G	G	G	G	A	G	G	G			G	G	G	G	G	G	G	G	G	G		G
Pf_02_000274351	2	274351	Non-Synonymous	good	Non-degenerate	53	1	PFB0300c	0	C/T	G/S	0.851351351	T	T	C		C	C	T	T	C	T	T	C	T	C	C	T	C	T	C	C	T	C	C	C	C		T	C	C	C	C	C	C	C		C	C
Pf_02_000274377	2	274377	Non-Synonymous	good	Non-degenerate	44	2	PFB0300c	0	T/G	A/E	0.878378378	T	T	T	T	T		T	T	T	T	T	T	T	T	G	T	T	T	T			T	T	T		T			G	T	G	G	G	T		T	T
Pf_02_000276024	2	276024	Synonymous	good	2	157	3	PFB0305c	0	C/T	E	0.972972973	C	C	T	C	C	T	C	C	C	C	C	C	C	C	C	C	C	C	C	C	C	C	C	C	C	C	C	C	C	C	C	C	C	C	C	C	T
Pf_02_000276069	2	276069	Synonymous	good	4	142	3	PFB0305c	0	C/T	T	0.986486486	T	C	C	C	C	C	C	C	C	C	C	C	C	C	C	C	C	C	C	T	C	C	C	C	C	C	T	C	C	C	C	C	C	C	T	C	C
Pf_02_000277675	2	277675	Non-Synonymous	good	Non-degenerate	213	2	PFB0310c	0	C/T	G/D	0.959459459	C	C	C	C	C	C	T	T	C	C	C	T	C	T	C	C	C	T	T	C	T	C	C	C	C	C	C	T	T	C	T	T	T	C	C	C	C
Pf_02_000278191	2	278191	Non-Synonymous	good	Non-degenerate	89	2	PFB0310c	0	T/G	E/A	0.986486486	T	T	G	T	T	T	T	T	T	T	T	T	T	T	T	T	T	T	T	T	T	T	T	T	T	T	T	T	T	T	T	T	T	T	T	G	T
Pf_02_000278248	2	278248	Non-Synonymous	good	Non-degenerate	70	2	PFB0310c	0	G/T	P/H	1	G	G	G	G	G	G	G	G	G	G	G	G	G	G	G	G	G	G	G	G	G	G	G	G	G	G	G	G	G	G	G	G	G	G	G	G	G
Pf_02_000278285	2	278285	Non-Synonymous	good	Non-degenerate	58	1	PFB0310c	0	T/C	N/D	0.851351351	C	C		C	C	C	C	C	T	T	C	C	C	T	T	C	C	C	C	C	C	T	T	C	T	C	T	C	C	C	C	C	C		T	C	T
Pf_02_000278301	2	278301	Synonymous	good	2	52	3	PFB0310c	0	G/A	D	0.905405405	G	G		G	G	A		G	G	G		G	G	G	G	G	G	G	G		G	G	G	G	G	G	G	G	G	G	G	G	G	G	G	G	G
Pf_02_000278303	2	278303	Non-Synonymous	good	Non-degenerate	52	1	PFB0310c	0	C/T	D/N	0.986486486	C	T	T	T	T	C		C	C	C	T	C	T	C	C	C	C	C	C	C	C	C	C	C	T	C	C	C	C	C	C	C	C	C	C	T	C
Pf_02_000278316	2	278316	Non-Synonymous	good	2	47	3	PFB0310c	0	T/G	E/D	1	T	T	T	T	T	T	T	T	T	T	T	T	T	T	T	T	T	T	T	T	T	T	T	T	T	T	T	T	T	T	T	T	T	T	T	T	T
Pf_02_000278864	2	278864	Intergenic						408	A/C		0.878378378	C	A		A	A	A	A	C	C	C		A	A	A	C	A	A	A	A	A	A	C	C	A	C	A	C	A	A	A	A	A	A	A	C	A	A
Pf_02_000279505	2	279505	Intergenic						1049	A/T		1	A	A	A	A	A	A	A	A	A	A	A	A	A	A	A	A	A	A	A	A	A	A	A	A	A	A	A	A	A	A	A	A	A	A	A	A	T
Pf_02_000282070	2	282070	Non-Synonymous	good	Non-degenerate	55	2	PFB0315w	0	A/C	P/Q	1	A	A	A	C	A	A	A	A	A	C	A	A	A	A	A	A	A	A	C	C	C	A	C	C	A	C	A	A	A	A	A	A	A	C	A	A	A
Pf_02_000282652	2	282652	Non-Synonymous	good	Non-degenerate	249	2	PFB0315w	0	C/A	T/K	1	C	C	C	C	C	C	C	C	C	C	C	C	C	C	C	C	C	C	C	C	C	C	C	C	C	C	C	C	C	C	C	C	C	A	C	C	C
Pf_02_000282994	2	282994	Non-Synonymous	good	Non-degenerate	363	2	PFB0315w	0	G/A	S/N	1	G	G	G	G	G	G	G	G	G	G	G	G	G	G	G	G	G	G	G	G	G	G	G	G	G	G	G	G	G	G	G	G	G	G	G	G	A
Pf_02_000283210	2	283210	Non-Synonymous	good	Non-degenerate	435	2	PFB0315w	0	A/G	Y/C	1	A	A	A	A	A	A	A	A	A	G	A	A	A	A	A	A	A	A	A	G	A	A	G	A	A	A	A	A	A	A	A	A	A	A	A	A	A
Pf_02_000284329	2	284329	Non-Synonymous	good	Non-degenerate	808	2	PFB0315w	0	A/G	Y/C	1	A	A	A	A	A	A	A	A	A	A	A	A	A	A	A	A	A	A	A	A	A	A	A	A	A	G	A	A	A	A	A	A	A	A	A	A	A
Pf_02_000285924	2	285924	Non-Synonymous	good	Non-degenerate	1340	1	PFB0315w	0	G/A	V/M	1	G	A	G	A	G	A	G	A	G	G	G	G	G	G	G	G	G	G	G	G	G	G	G	G	G	G	G	G	G	G	G	G	G	A	G	G	G
Pf_02_000286751	2	286751	Synonymous	good	4	1615	3	PFB0315w	0	G/A	V	1	G	G	G	G	G	G	G	G	G	G	G	G	G	A	G	G	G	G	G	G	G	G	G	G	G	G	G	G	G	G	G	A	G	G	G	A	G
Pf_02_000287111	2	287111	Intergenic						66	T/A		1	T	T	T	T	T	T	T	T	T	T	T	T	T	T	T	T	T	T	T	T	T	T	T	T	T	T	T	T	T	T	T	T	T	T	T	T	T
Pf_02_000290673	2	290673	Non-Synonymous	good	Non-degenerate	537	1	PFB0325c	0	A/T	N/Y	0.810810811	T	A				T		T	A	T	A	T	A	A	A	T	T	T	T	T	A	T	T	A	T	T	T	T	T	A	T		T	A	T
Pf_02_000291015	2	291015	Non-Synonymous	good	Non-degenerate	423	1	PFB0325c	0	C/T	D/N	1	C	C	C	C	C	C	C	C	C	C	C	C	C	C	C	C	C	C	C	C	C	C	C	C	C	C	C	C	C	C	C	C	C	C	C	C	C
Pf_02_000291403	2	291403	Synonymous	good	4	293	3	PFB0325c	0	G/T	P	1	G	G	G	G	G	G	G	G	G	G	G	G	G	G	G	G	G	G	G	G	G	G	G	G	T	T	G	G	G	G	G	G	G	G	G	G	G
Pf_02_000291420	2	291420	Non-Synonymous	good	Non-degenerate	288	1	PFB0325c	0	C/T	D/N	1	C	C	T	C	C	C	C	C	C	C	C	C	C	C	C	C	C	C	C	C	C	C	C	C	C	C	C	C	C	C	C	C	C	T	C	C	C
Pf_02_000291878	2	291878	Non-Synonymous	good	Non-degenerate	183	1	PFB0325c	0	C/T	A/T	1	C	C	C	C	C	C	C	C	C	C	C	C	C	C	C	C	C	C	C	C	C	C	C	C	C	C	C	C	C	C	C	C	C	T	C	C	C
Pf_02_000291894	2	291894	Non-Synonymous	good	2	177	3	PFB0325c	0	T/A	Q/H	1	A	A	A	T	A	A	T	T	T	T	T	T	T	T	T	T	A	T	A	T	T	T	A	T	A	A	A	T	T	T	T	T	T	T	A	T	T
Pf_02_000291983	2	291983	Non-Synonymous	good	Non-degenerate	148	1	PFB0325c	0	C/T	V/I	1	C	C	C	C	C	C	C	C	C	C	C	C	C	C	C	C	C	C	C	C	C	C	C	C	C	C	C	C	C	C	C	C	C	C	C	C	T
Pf_02_000292056	2	292056	Non-Synonymous	good	2	123	3	PFB0325c	0	T/A	K/N	1	A	A	A	T	A	T	T	T	T	T	T	T	T	T	T	T	A	T	A	T	T	T	A	T	A	A	A	T	T	T	T	T	T	T	A	T	T
Pf_02_000292095	2	292095	Synonymous	good	2	110	3	PFB0325c	0	T/C	K	1	T	T	T	T	T	T	T	T	T	T	T	C	T	C	T	T	T	T	T	T	T	C	T	T	T	T	T	T	T	T	T	T	T	T	T	T	T
Pf_02_000292183	2	292183	Non-Synonymous	good	Non-degenerate	81	2	PFB0325c	0	T/G	K/T	1	T	T	T	T	T	T	T	T	T	T	T	G	T	G	T	T	T	T	G	T	T	G	T	T	T	T	T	T	T	T	T	T	T	T	T	T	T
Pf_02_000292338	2	292338	Intronic					PFB0325c	0	T/C		1	C	T	T	T	T	T	T	T	T	T	T	T	T	T	T	T	C	T	T	T	T	T	T	T	T	T	T	T	T	T	T	T	T	T	T	T	T
Pf_02_000292382	2	292382	Non-Synonymous	good	Non-degenerate	67	2	PFB0325c	0	T/A	I/K	1	T	T	T	T	T	T	T	A	T	T	T	T	T	T	T	T	T	T	T	T	T	T	T	T	T	T	T	T	T	T	T	T	T	T	T	T	T
Pf_02_000292894	2	292894	Intergenic						191	C/T		1	C	C	C	C	C	C	C	C	C	C	C	C	C	C	C	C	C	C	C	C	C	C	C	C	C	C	C	C	C	C	C	C	C	C	C	C	C
Pf_02_000293823	2	293823	Intergenic						450	T/C		1	T	T	T	T	T	T	T	T	T	T	T	T	T	T	T	T	T	T	T	T	T	T	T	T	T	T	T	T	T	T	T	T	T	T	T	T	T
Pf_02_000294004	2	294004	Intergenic						269	G/A		1	G	G	G	A	A	A	G	A	G	G	A	G	A	G	A	A	A	G	A	G	A	G	G	A	A	A	A	G	G	G	G	G	G	A	A	G	G
Pf_02_000294544	2	294544	Non-Synonymous	good	Non-degenerate	857	2	PFB0330c	0	G/T	A/E	0.986486486	G	G	G	G	G	G	G	G	G	G	G	G	G	G	G	G	G	G	G	G	G	G	T	G	G	G	G	G	G	G	G	T	G	G		T	G
Pf_02_000294782	2	294782	Non-Synonymous	good	Non-degenerate	778	1	PFB0330c	0	C/T	V/I	1	C	T	T	C	T	C	C	C	C	C	C	C	C	C	T	T	C	C	C	C	C	C	T	C	C	C	C	C	C	T	C	C	C	C	C	C	C
Pf_02_000297021	2	297021	Non-Synonymous	good	Non-degenerate	122	2	PFB0330c	0	G/A	I/T	0.864864865	A	A		G	G	G	A	A		A	A	A		G	A	A	A		A	G	A	G	A	A	A		G	G	G	G	G	G	G	G	G	G	A
Pf_02_000297228	2	297228	Non-Synonymous	good	Non-degenerate	53	2	PFB0330c	0	T/C	E/G	1	T	T	T	T	T	T	T	T	T	T	T	T	T	T	T	T	T	T	T	T	T	T	T	T	T	T	T	T	T	T	T	C	T	T	C	T	T
Pf_02_000298211	2	298211	Intergenic						595	G/T		0.972972973	G	G	T	G	G	G		G	G	G	G	G	G	G	G	G	G	G	G	G	G	G	G	G	G	G	G	G	G	G	G	G	G	G	G	G	G
Pf_02_000299208	2	299208	Non-Synonymous	good	Non-degenerate	791	1	PFB0335c	0	C/T	N/D	1	T	T	T	T	T	T	T	T	T	T	T	T	T	T	T	T	T	T	T	T	T	T	T	T	T	T	T	T	T	T	T	T	T	C	T	T	T
Pf_02_000299210	2	299210	Non-Synonymous	good	Non-degenerate	790	2	PFB0335c	0	C/T	S/N	1	C	C	C	C	C	C	C	C	C	C	C	C	C	C	C	C	C	C	C	C	C	C	C	C	C	C	C	C	C	C	C	C	C	C	C	C	C
Pf_02_000304549	2	304549	Non-Synonymous	good	Non-degenerate	680	1	PFB0340c	0	T/C	M/V	1	C	T	T	C	T	T	T	T	T	T	T	T	T	T	T	T	T	T	T	T	T	T	T	T	T	T	C	C	C	T	C	T	C	T	C	C	T
Pf_02_000305438	2	305438	Non-Synonymous	good	2	383	3	PFB0340c	0	T/G	K/N	1	T	T	T	T	T	T	T	T	T	T	T	T	T	T	T	T	T	T	T	T	T	T	T	T	T	T	G	G	G	G	G	G	G	T	G	G	G
Pf_02_000305718	2	305718	Non-Synonymous	good	Non-degenerate	330	1	PFB0340c	0	A/T	I/L	1	T	T	T	T	T	T	T	T	T	T	T	T	T	T	T	T	T	T	T	T	T	T	T	T	T	T	A	A	A	A	A	A	A	A	A	A	A
Pf_02_000305721	2	305721	Non-Synonymous	good	Non-degenerate	329	1	PFB0340c	0	C/A	A/S	0.959459459	C	C	C	C	C	C	C	C	C	C	C	C	C	C	C	C	C	C	C	C	C	C	C	C	C	C	C	C	C	C	C	C	C	C	C	C	C
Pf_02_000305783	2	305783	Non-Synonymous	good	Non-degenerate	308	2	PFB0340c	0	T/C	N/S	0.986486486	T	T	T	T	T	T	T	T	T	T	T	T	T	T	T	T	T	T	T	T	T	T	T	T	T	T	C	T	C	C	C	C	C	C	C	C	C
Pf_02_000306058	2	306058	Non-Synonymous	good	Non-degenerate	275	1	PFB0340c	0	T/G	L/I	0.810810811	G	G		G	G	G	G	G	G	G	G	G	G	G	G	G	G	G	G	G	G	G	G		G	G	T	T	T	T	T	T	T	T	T	T	T
Pf_02_000306160	2	306160	Non-Synonymous	good	Non-degenerate	241	1	PFB0340c	0	G/C	P/A	0.986486486	G	G		C	C	C	G	G	G	G	C	G	C	G	C	C	C	C	C	G	C	C	G	G	C	C	G	G	G	G	G	G	G	G	G	G	G
Pf_02_000306239	2	306239	Synonymous	good	2	214	3	PFB0340c	0	A/G	S	0.986486486	A	G	G	G	G	G	A	A	A	G	G	A	G	A	G	G	G	G	G	A	A	G	A	A	G	G	A	A	A	A	A	A	A	A	A	A	A
Pf_02_000306264	2	306264	Non-Synonymous	good	Non-degenerate	206	2	PFB0340c	0	T/C	D/G	0.851351351	T	T	T	T	T	T	T	T	T	T	T	T	T	T	T	T	T	T	T	T	T	T	T	T	T	T			T	T		T	T		T		T
Pf_02_000306274	2	306274	Non-Synonymous	good	Non-degenerate	203	1	PFB0340c	0	G/A	P/S	0.824324324	A	A	A	A	G	A	G	G	G	A	G	A	G	G	A	A	A	A	A	A	G	A	G	A	A	A		A		G		G	G		G		G
Pf_02_000306315	2	306315	Non-Synonymous	good	Non-degenerate	189	2	PFB0340c	0	T/G	E/A	0.932432432	G	T	T	T	T	T	T	T	T	T	T	T	T	T	T	T	T	T	T	T	T	T	T		T	T	T	T	T	T	T	T	T	T	T	T	T
Pf_02_000306319	2	306319	Non-Synonymous	good	Non-degenerate	188	1	PFB0340c	0	C/T	G/S	1	T	C	C	C	C	C	C	C	C	C	C	C	C	C	C	C	C	C	C	C	C	C	C	T	C	C	C	C	C	C	C	C	C	C	C	C	C
Pf_02_000306406	2	306406	Non-Synonymous	good	Non-degenerate	159	1	PFB0340c	0	C/T	K/E	1	T	T	T	T	T	T	T	T	T	T	T	T	T	C	T	T	T	T	T	T	T	T	T	T	T	T	C	C	C	C	C	C	C	C	C	C	C
Pf_02_000306796	2	306796	Non-Synonymous	good	Non-degenerate	29	1	PFB0340c	0	C/G	G/R	1	G	C	C	C	C	C	C	C	C	C	C	C	C	C	C	C	C	C	C	C	C	C	C	C	C	C	C	C	C	C	C	C	C	C	C	C	C
Pf_02_000307967	2	307967	Intergenic						880	A/C		0.905405405	A	A	A	A	A	A		A	A	A	A	A	A	A	A	A	A	A	A	A	A	A	A		A	A	A	A	A		A	A	A		A	A	A
Pf_02_000309281	2	309281	Non-Synonymous	good	Non-degenerate	819	1	PFB0345c	0	C/T	V/I	0.986486486	C	C	C	C	C	C	C	C	C	C		C	C	C	C	C	C	C	C	C	C	C	C	C	C	C	C	C	C	C	C	C	C	C	C	C	T
Pf_02_000309319	2	309319	Non-Synonymous	good	Non-degenerate	806	2	PFB0345c	0	C/T	E/G	1	C	C	T	C	C	C	C	C	C	C	C	C	C	C	C	T	C	C	C	C	C	C	C	C	C	C	C	C	C	C	C	C	C	C	C	C	C
Pf_02_000309386	2	309386	Non-Synonymous	good	2	784	1	PFB0345c	0	C/T	R/G	1	T	T	C	C	C	T	T	C	C	T	C	T	C	T	T	T	C	C	C	T	T	T	T	C	C	T	C	C	C	C	C	C	C	C	C	C	C
Pf_02_000309388	2	309388	Non-Synonymous	good	Non-degenerate	783	2	PFB0345c	0	G/T	P/Q	0.986486486	G	G	G	G	G	G	G	G		G	G	G	T	G	G	G	G	T	T	G	G	G	G	G	T	G	G	G	G	G	G	G	G	G	G	G	G
Pf_02_000309395	2	309395	Non-Synonymous	good	Non-degenerate	781	1	PFB0345c	0	C/T	E/K	1	C	C	C	C	C	C	C	C	C	C	C	C	C	C	C	C	C	C	C	T	T	C	T	C	C	T	C	C	C	C	C	C	C	C	C	C	C
Pf_02_000310019	2	310019	Non-Synonymous	good	2	573	1	PFB0345c	0	A/C	L/V	1	A	A	A	A	A	A	C	A	A	A	C	A	A	A	A	A	A	A	A	A	A	A	A	A	A	A	A		A	C	A	A	A	C	A	A	A
Pf_02_000310031	2	310031	Non-Synonymous	good	Non-degenerate	569	1	PFB0345c	0	T/C	I/V	1	T	T	T	T	T	T	C	T	T	T	C	T	T	T	T	T	T	T	T	T	T	T	T	T	T	T	T		T	C	T	T	T	C	T	T	T
Pf_02_000310065	2	310065	Synonymous	good	4	557	3	PFB0345c	0	C/A	S	0.986486486	C	C	C	C	C	C	A	C	C	C	C	C	C	C	A	C	C	C	C	A	C	C	C	C	C	A	A		A		A	C	A	A	A	A	C
Pf_02_000310242	2	310242	Synonymous	good	4	498	3	PFB0345c	0	T/A	A	0.986486486	T	T	T	T	T	T	T	T	T	T	T	T	T	T	T	T	T	T	A	T	T	T	A	T	T	T	T	T	T	A	T	T	T	T	T	T	T
Pf_02_000311390	2	311390	Non-Synonymous	good	Non-degenerate	201	1	PFB0345c	0	C/T	E/K	0.972972973	C	C	T	T	C	C	T	T	T	C	T	C	T	C	T	C	T	C	T	T	T	T	T	T	C	T	T	T	T	C	T	C	T		T	T	C
Pf_02_000311475	2	311475	Non-Synonymous	good	2	172	3	PFB0345c	0	A/T	K/N	0.891891892	A	A	T	A	A	A	T	A	A	T	T	A	T	A	A	A	A	T	A	A	A	A	T		A	A	A	A	A		A	A	A		A	A	A
Pf_02_000311865	2	311865	Synonymous	good	4	42	3	PFB0345c	0	A/G	G	0.945945946	A	A		A	A	A		A	A	A		A	A	A	A	A	A	A	A	A	A	A	A	A	A	A	A	A	A	A	A	A	A	A	A	A	A
Pf_02_000311881	2	311881	Non-Synonymous	good	Non-degenerate	37	2	PFB0345c	0	T/G	P/Q	1	G	T	T	T	T	T	T	T	T	T	T	G	T	T	T	T	T	T	T	T	T	G	T	T	T	T	T	T	T	T	T	T	T	T	T	T	T
Pf_02_000312443	2	312443	Intergenic						288	A/T		0.986486486	A	A	A	A	A	A	A	A	A	A	A	A	A	A	A	A	A	A	A	A	A	A	A	A	A	A	A	A	A	A	A	A	A	A	A	A	A
Pf_02_000314196	2	314196	Non-Synonymous	good	2	682	3	PFB0350c	0	G/T	D/E	1	G	G	T	G	G	G	G	G	G	G	G	G	G	G	G	G	G	G	G	G	G	G	G	G	G	G	G	G	G	G	G	G	G	G	G	G	G
Pf_02_000314322	2	314322	Synonymous	good	4	640	3	PFB0350c	0	A/T	S	1	A	A	A	A	A	A	A	A	A	A	A	A	A	A	A	A	A	A	A	A	A	A	A	A	A	A	A	A	A	A	A	A	A	A	A	A	A
Pf_02_000314746	2	314746	Non-Synonymous	good	Non-degenerate	499	2	PFB0350c	0	A/G	S/L	1	A	A	A	G	A	A	A	G	A	A	G	A	G	A	A	G	A	A	A	A	G	A	A	A	A	A	A	A	A	A	A	A	A	A	A	A	A
Pf_02_000315716	2	315716	Non-Synonymous	good	Non-degenerate	234	1	PFB0350c	0	G/T	T/P	1	G	G	T	T	G	G	G	G	G	G	G	G	G	G	G	G	G	G	G	T	G	G	G	G	G	G	T	G	G	G	G	G	G	G	T	G	G
Pf_02_000316313	2	316313	Non-Synonymous	good	Non-degenerate	76	2	PFB0350c	0	C/T	G/D	0.972972973	C	C		C	C	C	C	C	C	C	C	C	C	C	C	C	C	C	C	C	C	C	T	C	C		C	C	C	C	C	C	C	C	C	C	C
Pf_02_000317786	2	317786	Non-Synonymous	good	Non-degenerate	1034	2	PFB0355c	0	T/A	K/I	1	T	T	T	T	T	T	T	T	T	T	T	T	T	T	T	T	T	T	T	T	T	T	A	T	T	T	T	T	T	T	T	T	T	T	T	T	T
Pf_02_000318449	2	318449	Non-Synonymous	good	Non-degenerate	813	2	PFB0355c	0	G/C	S/T	1	C	G	C	G	C	C	C	C	G	G	G	C	G	G	G	C	G	G	G	G	C	C	G	C	G	G	G		G	G	G	G	G	G	G	G	G
Pf_02_000319250	2	319250	Non-Synonymous	good	Non-degenerate	546	2	PFB0355c	0	T/G	K/T	0.932432432	T	T		T	T	T	T	T	T	T	T	T	T	T	T	T	T	T	T	T	T	T	T	T	T	T	T	T	T	T	T	T	T	G	T	T	T
Pf_02_000319674	2	319674	Non-Synonymous	good	Non-degenerate	405	1	PFB0355c	0	A/G	P/S	1	G	G	G	A	A	G	G	A	G	G	G	G	G	A	G	G	G	G	G	G	G	G	G	G	G	G	G		A	A	A	A	A	A	G	A	A
Pf_02_000320846	2	320846	Non-Synonymous	good	Non-degenerate	82	2	PFB0355c	0	A/G	A/V	1	G	A	A	A	A	G	G	G	A	G	A	A	A	A	G	A	A	A	A	G	A	A	A	A	A	G	A	A	A	A	A	A	A	A	A	A	A
Pf_02_000320855	2	320855	Non-Synonymous	good	Non-degenerate	79	2	PFB0355c	0	T/C	R/K	1	T	T	T	C	C	T	T	C	C	C	C	T	C	C	T	T	T	T	T	T	T	C	T	T	T	T	T	T	T	T	T	T	T	T	T	T	T
Pf_02_000320955	2	320955	Non-Synonymous	good	Non-degenerate	46	1	PFB0355c	0	C/T	T/A	1	T	C	C	C	C	C	C	C	C	T	C	T	C	C	T	C	C	C	C	C	C	C	C	C	C	T	C	C	C	C	C	C	C	C	C	C	C
Pf_02_000321293	2	321293	Intergenic						130	C/G		0.986486486	C	C	G	C	C	G	C	G	G	G	G	G	G	G	G	G	G	G	G	G	G	G	G	G	G	C	G	G	G	C	G	G	G	C	G	C	G
Pf_02_000322398	2	322398	Synonymous	good	4	975	3	PFB0360c	0	A/G	S	1	G	G	G	G	G	G	G	A	G	G	G	G	G	G	G	G	A	G	G	A	G	A	A	G	G	G	G	G	G	A	G	G	G	G	G	A	A
Pf_02_000323439	2	323439	Synonymous	good	2	628	3	PFB0360c	0	G/A	N	1	G	G	G	G	G	G	G	G	G	G	G	G	G	G	G	G	G	G	G	G	G	G	G	G	G	G	G	G	G	G	G	G	G	G	G	G	G
Pf_02_000323515	2	323515	Non-Synonymous	good	Non-degenerate	603	2	PFB0360c	0	T/A	Q/L	1	T	T	T	T	T	T	T	T	T	T	T	T	T	T	T	T	T	T	T	T	T	T	T	T	T	T	T	A	A	T	A	A	A	T	T	T	T
Pf_02_000323948	2	323948	Non-Synonymous	good	Non-degenerate	459	1	PFB0360c	0	T/G	N/H	1	T	T	T	T	T	T	T	T	T	T	T	T	T	T	T	T	T	T	T	T	T	T	T	T	T	T	T	T	T	T	T	T	T	T	T	T	T
Pf_02_000324381	2	324381	Synonymous	good	4	314	3	PFB0360c	0	T/C	T	1	T	T	T	C	T	T	T	T	T	T	T	T	T	T	T	T	T	T	T	T	T	T	T	T	T	T	T	T	T	T	T	T	T	T	T	T	C
Pf_02_000324765	2	324765	Intronic					PFB0360c	0	A/G		1	A	A	A	A	A	A	A	A	A	A	A	A	A	A	G	A	A	A	A	A	A	A	A	A	A	A	A	A	A	A	A	A	A	A	A	A	A
Pf_02_000325200	2	325200	Non-Synonymous	good	Non-degenerate	132	2	PFB0360c	0	A/G	V/A	1	A	A	A	A	G	A	A	A	A	A	A	A	A	A	A	G	A	A	A	A	A	A	A	A	A	A	A	A	A	A	A	A	A	A	A	A	G
Pf_02_000333282	2	333282	Non-Synonymous	good	Non-degenerate	1162	2	PFB0365w	0	C/T	T/I	1	C	C	C	C	C	C	C	C	C	C	C	C	C	C	C	C	C	C	C	C	C	C	C	C	C	C	C	C	C	C	C	C	C	T	C	C	C
Pf_02_000334306	2	334306	Synonymous	good	2	1503	3	PFB0365w	0	A/G	K	0.986486486	A	A		A	A	A	A	A	A	A	A	A	A	A	A	A	A	A	A	A	A	A	G	A	A	A	A	A	A	A	A	A	A	A	A	A	A
Pf_02_000335198	2	335198	Non-Synonymous	good	Non-degenerate	1801	1	PFB0365w	0	G/T	F/V	1	T	T	G	T	T	T	T	T	T	T	T	T	T	T	T	T	G	T	T	T	T	T	T	T	T	T	G	G	G	T	G	G	G	G	G	G	G
Pf_02_000335666	2	335666	Intergenic						13	A/G		0.972972973	A	A	A	A	A	A	A	A	A	A	A	A	A	A	A	A	A	A	A	A	A	A	A	A	A	A	G		G	A	G	G	G	A	G	A	G
Pf_02_000339513	2	339513	Synonymous	good	4	652	3	PFB0375w	0	A/T	P	0.986486486	A	A	A	A	A	A	A	A	A	A	A	A	A	A	A	A	A	A	A	A	A	A	A	A	A	A	A	A	T	T	T	T	A		A	A	T
Pf_02_000342734	2	342734	Non-Synonymous	good	Non-degenerate	1726	2	PFB0375w	0	C/T	S/L	1	C	C	C	C	C	C	C	C	C	C	C	C	C	C	C	C	C	C	C	C	C	C	C	C	C	C	C	C	C	C	C	C	C	C	C	C	C
Pf_02_000343294	2	343294	Intergenic						14	T/C		1	T	T	T	T	T	T	T	T	T	T	T	T	T	T	T	T	T	T	T	T	T	T	T	T	T	T	T	T	T	T	T	T	T	T	T	T	T
Pf_02_000346718	2	346718	Non-Synonymous	good	Non-degenerate	875	1	PFB0380c	0	C/T	N/D	1	C	C	T	C	C	C	C	C	C	C	C	C	C	C	C	C	C	C	C	T	C	C	C	T	C	C	C	C	C	C	C	C	C	C	C	C	C
Pf_02_000347224	2	347224	Non-Synonymous	good	Non-degenerate	706	2	PFB0380c	0	G/T	S/Y	0.972972973	G	G		G	G	G	G	G	G	G	G	G	G	G	G	G	G	G	G	G	G	G	G	G	G	G	G	G	G	G	G	G	G	G	G	T	G
Pf_02_000354721	2	354721	Non-Synonymous	good	Non-degenerate	34	2	PFB0390w	0	A/T	Y/F	0.986486486	T	A		A	A	A	A	A	A	A	A	A	A	A	A	A	A	A	A	A	A	A	A	A	A	A	A	A	A	A	A	A	A	A	A	A	A
Pf_02_000357925	2	357925	Intronic					PFB0391c	0	T/C		1	T	T	T	T	T	T	T	T	T	T	T	T	T	C	T	T	T	T	T	T	T	T	C	C	T	T	T	T	T	T	T	T	T	T	T	T	T
Pf_02_000360908	2	360908	Synonymous	good	4	27	3	PFB0400w	0	T/G	T	1	T	T	T	T	T	T	T	T	T	T	T	T	T	T	T	T	T	T	T	T	T	T	T	T	T	T	G	T	G	G	G	G	T	T	G	T	T
Pf_02_000361006	2	361006	Non-Synonymous	good	Non-degenerate	60	2	PFB0400w	0	A/G	Y/C	1	A	A	A	A	A	A	A	A	A	A	A	A	A	A	A	A	A	A	A	A	A	A	A	A	A	A	A	A	A	A	A	A	A	A	A	A	A
Pf_02_000361838	2	361838	Synonymous	good	2	337	3	PFB0400w	0	T/C	N	1	T	T	T	T	T	T	T	T	T	T	T	T	T	T	T	T	T	T	T	T	T	T	T	T	T	T	T	T	T	T	T	T	T	T	T	T	T
Pf_02_000361903	2	361903	Non-Synonymous	good	Non-degenerate	359	2	PFB0400w	0	C/T	T/I	1	C	C	C	C	C	C	C	C	C	C	C	C	C	C	C	C	C	C	C	C	C	C	C	C	C	C	C	T	C	C	C	T	T	C	C	C	C
Pf_02_000362696	2	362696	Synonymous	good	4	623	3	PFB0400w	0	A/C	G	1	C	A	C	A	C	C	C	C	A	A	C	A	C	C	C	A	A	A	A	A	A	A	A	C	A	C	A	A	A	A	A	A	A	A	A	C	C
Pf_02_000363900	2	363900	Non-Synonymous	good	Non-degenerate	1025	1	PFB0400w	0	A/G	T/A	1	A	A	A	A	A	A	A	A	A	A	A	A	A	A	A	A	A	A	A	A	A	A	A	A	A	A	A	A	A	A	A	A	A	G	A	A	A
Pf_02_000366771	2	366771	Non-Synonymous	good	Non-degenerate	1982	1	PFB0400w	0	A/G	V/I	1	A	A	A	A	A	A	A	A	G	A	A	G	A	A	A	A	A	G	A	G	G	G	A	G	A	G	G	G	G	G	G	A	G	A	G	A	A
Pf_02_000367334	2	367334	Non-Synonymous	good	2	2169	3	PFB0400w	0	T/A	D/E	0.972972973	T	T	T	T	T	T	T	T	T	T	T	T	T	T	T	T	T	T	T	T	T	T	T	T	T	T	T	T	T	T	T	T	T	T	T	T	T
Pf_02_000367843	2	367843	Non-Synonymous	good	Non-degenerate	2339	2	PFB0400w	0	A/G	N/S	0.986486486	A	A		A	A	A	A	A	A	A	A	A	A	A	A	A	A	A	A	A	A	A	A	A	A	A	A	A	A	A	A	A	A	A	A	A	A
Pf_02_000370187	2	370187	Intergenic						251	T/C		1	T	T	T	T	T	T	T	T	T	T	T	T	T	T	T	T	T	T	T	T	T	T	T	T	T	T	T	T	T	T	C	C	T	T	T	T	T
Pf_02_000371009	2	371009	Non-Synonymous	good	Non-degenerate	191	2	PFB0405w	0	A/C	T/K	1	A	A	A	A	A	A	A	A	A	C	A	A	A	A	A	A	A	A	A	A	A	A	A	C	A	A	A	A	A	A	A	A	A	A	A	A	A
Pf_02_000372250	2	372250	Non-Synonymous	good	Non-degenerate	605	1	PFB0405w	0	A/G	G/S	1	A	A	A	A	A	A	A	A	A	A	A	A	A	A	A	A	A	A	G	A	G	A	A	A	A	G	A	A	A	A	A	A	A	A	A	A	A
Pf_02_000372420	2	372420	Non-Synonymous	good	2	661	3	PFB0405w	0	A/C	K/N	1	A	A	C	A	C	A	C	A	A	A	A	A	A	A	C	C	A	C	C	C	A	A	C	C	A	A	A	A	A	A	A	A	A	A	A	C	A
Pf_02_000372540	2	372540	Synonymous	good	4	701	3	PFB0405w	0	G/C	V	1	G	G	G	G	G	G	G	G	G	G	C	G	C	G	G	G	G	G	G	G	G	C	G	C	G	G	G	G	G	G	G	G	G	G	G	G	G
Pf_02_000372574	2	372574	Non-Synonymous	good	Non-degenerate	713	1	PFB0405w	0	G/T	D/Y	1	G	G	G	G	G	G	G	G	G	G	G	G	G	G	G	G	G	G	G	G	G	G	G	G	G	T	G	G	G	G	G	G	G	G	G	G	G
Pf_02_000373325	2	373325	Non-Synonymous	good	Non-degenerate	963	2	PFB0405w	0	C/T	T/I	1	C	C	C	C	C	C	C	C	C	C	C	C	C	C	C	C	C	C	C	C	C	C	C	C	C	C	C	C	C	C	C	C	C	C	C	C	C
Pf_02_000373459	2	373459	Non-Synonymous	good	Non-degenerate	1008	1	PFB0405w	0	A/C	N/H	1	C	A	A	A	A	A	A	C	A	A	A	A	A	A	C	A	A	A	A	A	A	C	C	A	A	A	A	A	A	A	A	A	A	A	A	A	A
Pf_02_000373564	2	373564	Non-Synonymous	good	Non-degenerate	1043	1	PFB0405w	0	C/A	Q/K	1	C	C	C	C	C	C	C	C	C	C	C	C	C	C	C	C	C	C	C	C	C	C	C	C	C	C	C	C	C	C	C	C	C	C	C	C	C
Pf_02_000373642	2	373642	Non-Synonymous	good	Non-degenerate	1069	1	PFB0405w	0	G/A	V/I	1	G	G	G	G	G	G	G	G	G	G	G	G	G	G	G	G	G	G	G	G	G	G	G	G	G	G	G	G	G	G	G	G	G	G	G	A	G
Pf_02_000373683	2	373683	Non-Synonymous	good	3	1082	3	PFB0405w	0	G/C	I/M	1	G	C	C	C	C	C	C	C	C	C	C	C	C	C	C	C	C	C	C	C	C	C	C	C	C	C	C	C	C	C	C	C	C	G	C	G	C
Pf_02_000373697	2	373697	Non-Synonymous	good	Non-degenerate	1087	2	PFB0405w	0	C/A	S/Y	1	C	C	C	C	C	C	A	A	A	A	C	C	C	A	C	C	C	C	C	C	A	C	C	C	A	C	A	A	A	A	A	C	A	C	A	C	A
Pf_02_000373891	2	373891	Non-Synonymous	good	Non-degenerate	1152	1	PFB0405w	0	G/A	E/K	1	G	A	G	G	A	G	G	A	G	G	G	A	G	G	A	G	G	G	G	A	A	G	G	G	G	G	G	G	G	G	G	G	G	G	G	G	G
Pf_02_000373912	2	373912	Non-Synonymous	good	Non-degenerate	1159	1	PFB0405w	0	C/G	H/D	1	G	G	G	G	G	C	G	G	C	C	C	G	C	C	G	G	C	C	C	G	G	G	C	G	C	C	C	C	C	C	C	G	C	C	C	C	C
Pf_02_000373975	2	373975	Non-Synonymous	good	Non-degenerate	1180	1	PFB0405w	0	T/C	H/Y	1	C	T	T	T	T	T	T	T	T	C	T	C	T	T	T	T	T	C	T	T	C	C	C	C	T	C	T	T	T	T	T	T	T	T	T	T	T
Pf_02_000374018	2	374018	Non-Synonymous	good	Non-degenerate	1194	2	PFB0405w	0	A/C	Y/S	1	A	C	C	A	C	C	C	C	C	A	C	A	C	C	C	A	C	A	C	C	A	A	A	C	C	A	C	C	C	C	C	C	C	C	C	C	C
Pf_02_000374023	2	374023	Non-Synonymous	good	Non-degenerate	1196	1	PFB0405w	0	C/G	Q/E	1	C	G	C	C	C	C	C	G	C	C	C	C	C	C	C	C	C	C	C	C	C	C	C	C	C	C	C	C	C	C	C	G	C	C	C	C	C
Pf_02_000374062	2	374062	Non-Synonymous	good	Non-degenerate	1209	1	PFB0405w	0	A/T	N/Y	1	A	T	A	A	A	A	A	T	A	A	T	A	T	A	A	A	A	A	A	T	A	A	A	T	A	A	A	A	A	A	A	T	A	A	A	A	A
Pf_02_000374185	2	374185	Non-Synonymous	good	Non-degenerate	1250	1	PFB0405w	0	A/C	Q/K	1	A	A	A	A	A	A	A	A	A	A	A	A	A	A	A	A	A	A	A	A	A	A	A	A	A	A	A	A	A	A	A	A	A	A	A	A	A
Pf_02_000374197	2	374197	Non-Synonymous	good	Non-degenerate	1254	1	PFB0405w	0	G/A	K/E	1	G	A	A	A	A	A	G	A	G	A	A	G	A	G	A	A	G	G	G	G	G	A	A	A	A	G	G	G	G	G	G	G	G	G	G	G	G
Pf_02_000374461	2	374461	Non-Synonymous	good	Non-degenerate	1342	1	PFB0405w	0	G/A	D/N	1	G	G	G	G	G	G	G	G	G	G	G	G	G	G	G	G	G	G	G	G	G	G	G	G	G	G	G	G	G	G	G	G	G	G	G	G	G
Pf_02_000374902	2	374902	Non-Synonymous	good	Non-degenerate	1489	1	PFB0405w	0	G/A	V/I	1	G	G	G	G	G	G	G	G	G	G	G	G	G	G	G	G	G	G	G	G	G	G	G	G	G	G	G	G	G	G	G	G	G	G	G	G	G
Pf_02_000375134	2	375134	Non-Synonymous	good	Non-degenerate	1566	2	PFB0405w	0	A/C	N/T	0.972972973	A	A	A	A	A	A	A	A	A	A	A	A	A	A	A	A	A	A	A	A	A	A	A	A	A	A	A	A	A	A	A	A	A	A	A	A	A
Pf_02_000375135	2	375135	Non-Synonymous	good	2	1566	3	PFB0405w	0	A/T	N/K	1	T	T	A	A	A	A	T	T	T	T	T	T	T	A	A	T	T	T	T	T	T	T	T	T	T	T	A	A	A	A	A	T	A	A	A	A	T
Pf_02_000375922	2	375922	Non-Synonymous	good	Non-degenerate	1829	1	PFB0405w	0	A/T	Y/N	1	A	A	A	A	T	A	T	T	T	A	T	A	T	T	A	T	A	A	T	T	T	T	A	T	A	T	A	A	A	A	A	T	A	A	A	A	T
Pf_02_000376045	2	376045	Non-Synonymous	good	Non-degenerate	1870	1	PFB0405w	0	A/G	I/V	1	G	A	A	A	A	G	A	A	A	G	G	G	G	A	G	A	A	G	G	G	A	A	A	G	A	A	A	A	A	A	A	G	A	A	A	A	A
Pf_02_000376222	2	376222	Non-Synonymous	good	Non-degenerate	1929	1	PFB0405w	0	A/G	K/E	1	A	A	A	A	A	G	G	A	G	A	G	G	G	A	A	G	A	G	G	G	A	A	G	A	G	G	A	A	A	A	A	G	A	A	A	G	A
Pf_02_000377014	2	377014	Non-Synonymous	good	Non-degenerate	2193	1	PFB0405w	0	T/C	Y/H	1	T	T	T	T	T	T	T	T	T	T	T	T	T	T	T	T	T	T	T	T	T	T	T	T	T	T	T	T	T	T	T	T	T	T	T	T	T
Pf_02_000377692	2	377692	Non-Synonymous	good	Non-degenerate	2419	1	PFB0405w	0	C/G	Q/E	1	C	C	C	C	C	C	C	C	C	C	C	C	C	C	C	C	C	C	C	C	C	C	C	C	C	C	C	C	C	C	C	C	C	C	C	C	C
Pf_02_000379046	2	379046	Non-Synonymous	good	Non-degenerate	2870	2	PFB0405w	0	T/C	S/L	1	T	T	T	T	T	T	T	T	T	T	T	T	T	T	T	C	T	C	C	C	C	C	T	C	T	C	T	T	T	T	T	T	T	T	T	C	C
Pf_02_000380021	2	380021	Intergenic						176	T/C		0.959459459	T	T		T	T	T	T	T	T	T	T	T	T	T	T	T	T	T	T	T	T	T	T	T	T	T	C	C	C	C	C	T	C	C	C	T
Pf_02_000381038	2	381038	Intergenic						92	G/A		0.932432432	G	G		G	G	G	G	G	G	G	G	G	G	G	G	G	G	G	G	G	G	G	G	G	G	G	G	G	G	G	G	G	G	G	G	G	G
Pf_02_000385838	2	385838	Intronic					PFB0415c	0	A/T		1	A	A	A	A	A	A	A	A	A	A	A	A	A	A	A	A	A	A	A	A	A	A	A	A	A	A	A	A	A	A	A	A	A	A	A	A	A
Pf_02_000389315	2	389315	Intronic					PFB0425c	0	T/C		1	T	C	C	T	C	C	C	C	C	C	C	C	C	T	C	C	C	C	C	C	C	C	C	C	C	C	C	C	C	C	C	C	C	C	C	C	C
Pf_02_000391448	2	391448	Non-Synonymous	good	Non-degenerate	448	1	PFB0425c	0	G/A	P/S	0.986486486	G	G		G	G	G	G	G	G	G	G	G	G	G	G	G	G	G	G	G	G	G	G	G	G	G	G	G	G	G	G	G	G	G	G	G	G
Pf_02_000392589	2	392589	Synonymous	good	2	67	3	PFB0425c	0	A/G	N	0.986486486	A	A	A	A	A	A	A	A	A	A	A	A	A	A	A	A	A	A	A	A	A	A	A	A	A	A	A	A	A	A	A	A	A	A	A	A	A
Pf_02_000397047	2	397047	Non-Synonymous	good	Non-degenerate	567	1	PFB0435c	0	T/G	H/N	1	T	T	T	T	T	T	T	T	T	T	T	T	T	T	T	T	T	T	T	T	T	T	T	T	T	T	T	T	T	T	T	T	T	T	T	T	T
Pf_02_000401697	2	401697	Synonymous	good	2	74	1	PFB0440c	0	G/A	L	0.986486486	G	G	G	G	G	G	G	A	G	G	G	A	G	G	G	G	G	G	G	G	G	G	G	G	G	G	G	G	G	G	G	G	G	G	G	G	G
Pf_02_000401892	2	401892	Intronic					PFB0440c	0	G/T		0.945945946	G	G		G	G	G	G	G	G	G	G	G	G	G	G	G	G	G	G	G	G	G	G	G	G	G	G	G	G	G	G	G	T	G	G	G	G
Pf_02_000414296	2	414296	Non-Synonymous	good	Non-degenerate	2281	2	PFB0460c	0	T/A	Y/F	1	T	T	T	T	T	T	T	T	T	T	T	T	T	T	T	T	T	T	T	T	T	T	T	T	T	T	T	T	T	T	T	T	T	A	T	T	T
Pf_02_000414570	2	414570	Non-Synonymous	good	Non-degenerate	2190	1	PFB0460c	0	C/T	V/M	1	C	C	C	C	C	C	C	C	C	C	C	C	C	C	C	C	C	C	C	C	C	C	C	C	C	C	C	C	C	C	C	C	C	C	C	C	C
Pf_02_000414616	2	414616	Non-Synonymous	good	Non-degenerate	2174	3	PFB0460c	0	C/A	M/I	1	C	C	C	C	C	A	C	A	A	C	C	C	C	A	A	A	C	C	A	A	C	A	A	C	A	C	A	A	C	C	C	C	C	A	A	C	C
Pf_02_000414955	2	414955	Synonymous	good	2	2061	3	PFB0460c	0	A/G	H	1	G	A	A	G	A	A	A	A	A	A	A	A	A	A	A	A	A	A	A	A	A	A	G	A	A	A	A	A	A	A	A	A	A	A	A	A	A
Pf_02_000415139	2	415139	Non-Synonymous	good	Non-degenerate	2000	2	PFB0460c	0	T/C	D/G	0.986486486		T	T	T	T	T	T	T	T	T	T	T	T	T	T	T		T	T	T	T	T		C	T		T	T	T	T	T		T	T	T
Pf_02_000415166	2	415166	Non-Synonymous	good	Non-degenerate	1991	2	PFB0460c	0	A/G	S/L	1	A	A	A	G	G	G	A	A	A	G	G	A	G	A	G	G	A	G	G	A	G	G	A	A	A	G	G	G	A	A	A	A	A	G	G	A	A
Pf_02_000415491	2	415491	Non-Synonymous	good	Non-degenerate	1883	1	PFB0460c	0	T/A	T/S	1	A	A	A	A	A	T	T	A	T	T	T	T	T	T	T	T	T	T	T	T	T	A	T	A	T	T	A	A	T	T	T	T	T	T	A	T	T
Pf_02_000415659	2	415659	Non-Synonymous	good	Non-degenerate	1827	1	PFB0460c	0	C/A	D/Y	1	C	C	C	C	C	C	C	C	A	C	C	C	C	A	C	C	C	C	C	C	C	C	A	C	C	C	C	C	C	C	C	C	C	C	C	C	C
Pf_02_000416880	2	416880	Non-Synonymous	good	Non-degenerate	1420	1	PFB0460c	0	T/A	I/L	0.986486486	T	T	T	T	T	T	T	T	T	T	T	T	T	T	T	T	T	T	T	T	T	T	T	T	T	T	T	T	T	T	T	T	T	A	T	T	T
Pf_02_000417203	2	417203	Non-Synonymous	good	Non-degenerate	1312	2	PFB0460c	0	T/C	S/N	1	T	T	T	T	C	T	T	T	C	T	T	C	T	T	C	T	C	T	T	T	T	T	T	T	T	T	T	T	C	T	C	C	C	T	T	C	T
Pf_02_000417643	2	417643	Synonymous	good	4	1165	3	PFB0460c	0	T/A	S	1	A	A	A	A	A	A	A	A	A	A	A	A	A	A	A	A	A	A	A	A	A	A	A	A	A	A	A	A	A	T	A	A	A	T	A	A	A
Pf_02_000429950	2	429950	Non-Synonymous	good	2	821	1	PFB0470w	0	T/G	L/V	1	T	T	T	T	T	T	T	T	T	T	T	T	T	T	T	T	T	T	T	T	T	T	G	T	T	T	T	T	T	T	T	T	T	T	T	T	T
Pf_02_000432776	2	432776	Non-Synonymous	good	2	245	1	PFB0475c	0	A/T	L/M	1	T	A	A	A	A	A	A	A	A	A	A	A	A	A	A	A	A	A	A	A	A	A	A	A	A	A	A	A	A	A	A	A	A	A	A	A	A
Pf_02_000433149	2	433149	Synonymous	good	2	155	3	PFB0475c	0	A/G	N	1	A	A	A	A	A	A	A	A	A	A	A	A	A	A	A	A	A	A	A	A	A	A	A	A	A	A	A	A	A	A	A	A	A	A	A	A	A
Pf_02_000437301	2	437301	Intergenic						307	A/T		0.851351351	T	A		A	A	A	A	A	A	A	A	A	A	A	A	A	A	A	A	A	A	A	A	A	A	A	A	A	A	A	A	A	A		A	A	A
Pf_02_000438323	2	438323	Non-Synonymous	good	Non-degenerate	227	2	PFB0485c	0	T/C	K/R	0.959459459	C	C	T	T	T	T	T	C	T	C		C	T	C	T	T	T	T	T	C	T	T	C	T	T	T	T		T		T	C	C		T	T	T
Pf_02_000438700	2	438700	Non-Synonymous	good	2	101	3	PFB0485c	0	T/A	K/N	0.851351351	T	A	T	T	T	T	T	T	T	A	A	T	A	A	T	T	A	A	A	T	T	A	T	T	T	T	T		T	A	T	A	A	T	T	T	T
Pf_02_000438912	2	438912	Non-Synonymous	good	Non-degenerate	31	1	PFB0485c	0	T/C	I/V	0.959459459	T	T		T	T	T	T	T	T	T	T	T	T	T	T	T	T	T	T	T	T	T	C	T	T		T	T	T	T	T	T	T	T	T	T	T
Pf_02_000444962	2	444962	Intergenic						2028	T/A		1	T	T	T	T	A	T	T	T	T	T	T	T	T	T	T	T	T	T	A	T	T	T	T	T	T	A	T	T	T	T	T	T	T	T	T	T	T
Pf_02_000445479	2	445479	Intergenic						2545	A/T		1	A	A	A	A	A	A	A	A	A	A	A	A	A	A	A	A	A	A	A	A	A	A	A	A	A	A	A	A	A	A	A	A	A	A	A	A	A
Pf_02_000446295	2	446295	Intergenic						3361	A/T		1	A	A	A	A	A	A	A	A	A	A	A	A	A	A	A	A	A	A	A	A	A	A	A	A	A	A	A	A	A	A	A	A	A	A	A	T	T
Pf_02_000447131	2	447131	Intergenic						4197	A/T		0.945945946	A	T		A	A	A	A	A	A	A	A	A	A	T	A	A	A		A	A	A		T	A	A	T	A	A	A	A	A	A	A	A	A	A	A
Pf_02_000454617	2	454617	Non-Synonymous	good	Non-degenerate	956	2	PFB0495w	0	A/G	E/G	1	A	A	A	A	A	A	G	G	A	A	A	A	A	A	A	A	A	A	A	A	A	A	G	A	A	A	A	A	A	A	A	A	A	A	A	A	A
Pf_02_000459859	2	459859	Non-Synonymous	good	Non-degenerate	230	1	PFB0505c	0	C/T	D/N	1	C	C	C	C	C	C	C	C	C	C	C	C	C	C	C	C	C	C	C	C	C	C	C	C	C	C	C	T	C	T	C	T	T	C	C	C	C
Pf_02_000468251	2	468251	Non-Synonymous	good	Non-degenerate	135	3	PFB0515w	0	A/G	M/I	0.986486486	A	A	A	G	G	G	G	A	A	A	A	A	A	A	A	G	G	A	G	A	G	G	A	A	A	A	G	G	G	G	G	G	G	G	G	G	G
Pf_02_000469571	2	469571	Intergenic						219	G/A		1	G	A	G	G	A	G	G	G	G	A	A	A	A	G	G	A	G	G	A	A	G	A	A	G	G	A	A	A	A	A	A	A	G	A	A	G	G
Pf_02_000470013	2	470013	Non-Synonymous	good	Non-degenerate	75	2	PFB0520w	0	A/G	G/E	1	G	A	A	G	A	A	A	A	G	G	G	G	G	G	G	G	G	A	A	G	A	A	A	G	G	G	G	G	G	G	G	G	G	A	G	G	A
Pf_02_000470259	2	470259	Non-Synonymous	good	Non-degenerate	157	2	PFB0520w	0	A/G	Y/C	1	A	A	A	A	A	G	A	G	A	A	A	A	A	A	A	A	A	G	G	A	A	A	A	A	A	A	A	A	A	A	A	A	A	A	A	A	A
Pf_02_000470577	2	470577	Non-Synonymous	good	Non-degenerate	263	2	PFB0520w	0	A/G	H/R	1	A	A	G	G	A	G	A	G	G	A	G	A	G	A	A	G	G	A	A	G	A	G	A	G	A	G	A	G	A	G	G	G	A	A	A	G	G
Pf_02_000470675	2	470675	Non-Synonymous	good	Non-degenerate	296	1	PFB0520w	0	G/A	K/E	1	G	G	A	G	G	A	G	A	A	G	G	G	G	G	A	A	A	A	G	A	A	A	G	A	G	A	G	A	G	A	G	A	G	G	G	A	A
Pf_02_000471021	2	471021	Non-Synonymous	good	Non-degenerate	411	2	PFB0520w	0	T/C	T/I	1	T	C	T	T	T	T	T	T	T	T	T	T	T	C	T	C	T	T	T	C	T	T	C	T	T	T	C	T	C	T	C	T	C	T	C	T	T
Pf_02_000471072	2	471072	Non-Synonymous	good	Non-degenerate	428	2	PFB0520w	0	C/T	T/I	1	C	C	C	C	C	C	C	C	C	C	T	T	T	C	C	C	C	T	T	C	C	C	C	C	C	C	C	T	C	T	C	T	C	C	C	C	C
Pf_02_000471093	2	471093	Non-Synonymous	good	Non-degenerate	435	2	PFB0520w	0	C/T	S/F	1	C	C	C	C	C	C	C	C	C	C	C	C	C	C	C	C	C	C	C	C	C	C	C	C	C	C	C	C	C	C	C	C	C	C	C	C	C
Pf_02_000471123	2	471123	Non-Synonymous	good	Non-degenerate	445	2	PFB0520w	0	C/A	T/N	0.986486486	C	C	C	C	C	C	C	C	C	C	C	A	C	C	C	C	C	C	A	C	C	C	C	C	C	C	C	C	C	C	C	C	C	C	C	C	C
Pf_02_000471188	2	471188	Non-Synonymous	good	Non-degenerate	467	1	PFB0520w	0	T/A	C/S	1	T	T	T	T	T	T	T	T	T	T	T	A	T	T	T	T	T	T	T	A	T	T	T	T	T	T	A	T	A	T	A	T	A	T	A	T	T
Pf_02_000471692	2	471692	Non-Synonymous	good	Non-degenerate	635	1	PFB0520w	0	G/A	V/I	0.986486486	G	G	G	G	G	G	G	G	G	G	G	G	G	G	G	G	G	G	G	G	G	G	G	G	G	A	G	G	G	G	G	G	G	G	G	G	G
Pf_02_000472195	2	472195	Non-Synonymous	good	2	802	3	PFB0520w	0	T/A	N/K	0.932432432	T	T	T	T	T	T	T	T	T	T	T	T	T	T	T	T	T	T	T	T	T	T	T	T	T	T	T		T	A	T	A	T	T	T	T	T
Pf_02_000472513	2	472513	Non-Synonymous	good	Non-degenerate	908	3	PFB0520w	0	G/C	M/I	0.972972973		C	G	C	G	G	C	G	G	G	G	C	G	G	G	G	G	G	G	G	G	G	G	G	G	G	G	C	G		G	C	G	G	G	G	G
Pf_02_000473517	2	473517	Intergenic						26	A/C		1	A	C	A	A	A	C	C	C	A	A	A	A	A	C	A	C	A	C	C	A	C	C	A	C	A	C	A	A	A	A	A	A	A	C	A	A	A
Pf_02_000473552	2	473552	Intergenic						61	A/G		1	A	G	A	A	A	A	G	G	A	A	A	A	A	A	A	A	A	G	G	A	G	A	A	G	A	G	A	A	A	A	A	A	A	A	A	A	A
Pf_02_000477029	2	477029	Synonymous	good	2	596	3	PFB0525w	0	G/A	K	1	A	G	G	G	G	G	G	G	G	G	G	G	G	G	G	G	G	G	G	G	G	G	G	G	G	G	G	G	G	G	G	G	G	G	G	G	G
Pf_02_000477756	2	477756	Synonymous	good	3	323	3	PFB0530c	0	G/T	I	1	G	G	G	G	G	G	G	G	G	G	G	G	G	G	G	G	G	G	G	G	G	G	G	G	G	G	G	T	G	T	G	T	G	G	G	G	T
Pf_02_000479579	2	479579	Intergenic						471	C/T		0.986486486	C	C	C	C	C	C	C	C	C	C	C	C	C	C	C	C	C	C	C	C	C	C	C	C	C	C	C	C	C	C	C	C	C	C	C	C	C
Pf_02_000481408	2	481408	Non-Synonymous	good	2	208	3	PFB0535w	0	T/G	K/N	0.891891892	G	G		G	G	G	G	G	G	G	G	G	G	G	G	G	G	G	G	G	G	G	G	G	G	G	G	G	G	G	G	G	G	T	G	T	G
Pf_02_000483721	2	483721	Non-Synonymous	good	Non-degenerate	96	1	PFB0540w	0	G/A	A/T	1	G	G	G	G	G	G	G	G	G	G	G	G	G	G	G	G	G	G	G	G	G	G	G	G	G	G	G	G	G	G	G	G	G	G	G	G	G
Pf_02_000488534	2	488534	Non-Synonymous	good	Non-degenerate	1700	2	PFB0540w	0	G/A	D/G	0.986486486	G	G	G	G	G	G	G	G	G	G	G	G	G	G	G	G	G	G	G	G	G	G	G	G	G	G	G	G	G	G	G	G	G	G	G	G	G
Pf_02_000488706	2	488706	Synonymous/Synonymous	good	4	1757	3	PFB0540w	0	G/T/A	T	0.972972973	G	G	G	G	G	G	G	G	G	G	G	G	G	G	G	G	G	G	G	G	G	G	G	G		G	G	G	G	G	G	G	G	G	G	G	G
Pf_02_000491502	2	491502	Intergenic						684	C/A		0.905405405	C	C		C	C	C	C	C	C	C	C	C	C	C	C	C	C	C	C	C	C	C	C	C	C	C	A	A	A	A	A	A	C	C	A	C	C
Pf_02_000493313	2	493313	Synonymous	good	3	97	3	PFB0550w	0	C/T	I	1	C	C	C	C	T	C	C	T	C	C	C	C	C	C	C	C	C	C	C	C	C	C	C	C	C	C	C	C	C	C	C	C	C	C	C	C	C
Pf_02_000498134	2	498134	Non-Synonymous	good	Non-degenerate	3170	1	PFB0555c	0	C/T	D/N	1	C	C	C	C	C	C	C	C	C	C	C	C	C	C	C	C	C	C	C	C	C	C	C	C	C	C	C	C	C	C	C	C	C	C	C	C	C
Pf_02_000499300	2	499300	Non-Synonymous	good	Non-degenerate	2781	2	PFB0555c	0	G/C	T/R	0.932432432	G	C		G	G	G	G	G	G	G	G	G	G	G	G	G	G	G	G	G	G	G	C		G	G	G	G	G	G	G	C	G	G	G	G	G
Pf_02_000499660	2	499660	Non-Synonymous	good	Non-degenerate	2661	2	PFB0555c	0	T/A	N/I	0.905405405	T	T		T	T	T	T	T	T	T	T	T	T	T	T	T	T	T	T	T	T	T	T	T	T	T	T	T	T	T	T	T	T	T	T	T	T
Pf_02_000500799	2	500799	Non-Synonymous	good	2	2281	3	PFB0555c	0	C/A	D/E	0.986486486	C	C	C	C	C	C	C	C	C	C	C	C	C	C	C	C	C	C	C	C	C	C	C	C	C	C	C	C	C	C	C	C	C	C	C	C	C
Pf_02_000501415	2	501415	Non-Synonymous	good	Non-degenerate	2076	2	PFB0555c	0	C/T	R/K	1	C	C	T	C	C	C	C	C	C	C	C	C	C	C	T	C	C	C	C	C	C	C	C	C	C	C	C	C	C	C	C	C	C	T	C	C	C
Pf_02_000501530	2	501530	Non-Synonymous	good	Non-degenerate	2038	1	PFB0555c	0	T/C	D/N	1	C	C	C	C	T	C	T	T	T	C	T	T	T	T	T	T	C	C	T	T	T	T	T	T	T	T	T	T	T	T	T	C	T	T	T	T	T
Pf_02_000501972	2	501972	Synonymous	good	2	1961	3	PFB0555c	0	G/A	F	1	G	G	G	A	G	G	G	G	G	A	G	A	G	A	A	G	A	G	A	G	G	A	G	A	A	A	G	G	G	G	G	A	A	G	G	G	G
Pf_02_000502318	2	502318	Non-Synonymous	good	Non-degenerate	1846	2	PFB0555c	0	T/C	G/E	1	C	C	C	C	C	T	C	C	C	C	T	C	T	T	T	C	C	C	C	C	C	C	T	C	C	T	T	T	T	T	T	T	T	T	T	C	C
Pf_02_000503169	2	503169	Synonymous	good	4	1562	3	PFB0555c	0	T/C	S	1	T	T	C	T	T	C	T	T	T	C	C	C	C	T	C	C	T	T	T	C	T	C	C	C	T	T	T	T	T	T	T	T	C	C	T	C	C
Pf_02_000503292	2	503292	Non-Synonymous	good	2	1521	3	PFB0555c	0	T/A	H/Q	0.905405405	T	T	A	A	T	A	T	T	T	A	A	A	A	T	T	T	T	T	T	A	T	T	T	T	A	T	T	T	T	T	T	T	A	A	T	A	A
Pf_02_000504316	2	504316	Non-Synonymous	good	Non-degenerate	1180	2	PFB0555c	0	G/A	S/L	0.986486486	G	G	G	G	G	G	G	G	G	G	G	G	G	G	G	G	G	G	G	G	G	G	A	G	G	G	G	G	G	G	G	G	G	G	G	G	G
Pf_02_000510210	2	510210	Non-Synonymous	good	Non-degenerate	229	2	PFB0560w	0	A/G	E/G	0.959459459	A	A	G	A	G	A	G	G	G	A	G	A	G	G	G	A	A	A	G	G	G	G	G	G	G	G	A	G	G	A	G	A	A	A	A	A	G
Pf_02_000510381	2	510381	Non-Synonymous	good	Non-degenerate	286	2	PFB0560w	0	G/A	S/N	0.891891892	G	G		G	G	G		G	G	A	G	G	G	G	G	G	G	G	G	G	G	G	G	G	G	G	G	G	G		G	G	G		G	G	A
Pf_02_000510398	2	510398	Non-Synonymous	good	Non-degenerate	292	1	PFB0560w	0	C/G	G/R	1	C	C	C	C	C	C	C	C	C	C	C	C	C	C	C	C	C	C	C	C	C	C	C	C	C	C	C	C	C	C	C	C	C	C	C	C	C
Pf_02_000510744	2	510744	Non-Synonymous	good	Non-degenerate	407	2	PFB0560w	0	A/G	N/S	0.972972973	A	A		A	A	A		A	A	A	A	A	A	A	A	A	A	A	A	A	A	A	A	A	A	A	A	A	A	A	A	A	A	A	A	A	A
Pf_02_000512848	2	512848	Synonymous	good	2	1108	3	PFB0560w	0	C/T	N	1	C	C	C	C	C	C	C	C	T	C	C	C	C	C	C	C	C	C	C	C	C	C	C	C	C	C	C	C	C	C	C	C	C	C	C	C	C
Pf_02_000513464	2	513464	Non-Synonymous	good	Non-degenerate	1314	1	PFB0560w	0	G/A	I/V	1	G	G	G	G	G	G	G	G	G	G	G	G	G	G	G	G	G	G	G	G	G	G	G	G	G	G	G	G	G	G	G	A	G	G	G	G	G
Pf_02_000514461	2	514461	Non-Synonymous	good	Non-degenerate	1646	2	PFB0560w	0	T/G	R/M	1	G	G	G	G	T	G	G	T	T	G	G	G	G	T	T	G	G	G	G	T	T	G	G	G	G	G	T	T	T	T	T	G	T	T	T	T	T
Pf_02_000514940	2	514940	Non-Synonymous	good	Non-degenerate	1806	1	PFB0560w	0	G/A	G/S	1	A	G	G	G	G	G	G	G	G	G	G	G	G	G	G	G	G	G	G	G	G	G	G	G	G	G	G	G	G	G	G	G	G	G	G	G	G
Pf_02_000515383	2	515383	Synonymous	good	2	1953	3	PFB0560w	0	A/G	Q	1	G	A	A	G	G	A	G	G	A	G	A	A	A	G	A	A	A	A	A	G	G	G	G	A	G	A	G	G	G	G	G	A	G	A	G	A	A
Pf_02_000518522	2	518522	Non-Synonymous	good	Non-degenerate	2917	1	PFB0560w	0	G/T	V/L	1	G	G	G	G	G	G	G	G	G	G	G	G	G	G	G	G	G	G	G	G	G	G	G	G	G	G	G	G	G	T	G	G	T	T	G	G	G
Pf_02_000519379	2	519379	Synonymous	good	2	3202	3	PFB0560w	0	A/G	K	0.932432432	G	A	A	A	A	A	A	A	A	A	A	A	A	A	A	A	A	A	A	A	A	A	A	A	A	A	A	A		A	A		A	A	A	A	A
Pf_02_000519457	2	519457	Synonymous	good	3	3228	3	PFB0560w	0	C/T	I	0.918918919	C	C	T	C	C			T	T		T	T	T	T	T	T	T	T	T	C	C		C	C	T	T	C	T	T	C	C	C	C	C	C	C	C
Pf_02_000520765	2	520765	Synonymous	good	4	3664	3	PFB0560w	0	A/C	S	1	C	A	A	A	C	A	A	C	A	A	C	C	C	C	A	C	C	A	C	A	A	A	C	A	C	A	A	A	A	A	A	A	A	A	A	A	C
Pf_02_000521632	2	521632	Synonymous	good	4	3953	3	PFB0560w	0	A/T	P	0.972972973	A	A	A	A	A	A	A	A	A	A	A	A	A	A	A	A	A	A	A	A	A	A	A	A	A	A	A	A	A	A	A	A	A		A	A	A
Pf_02_000523617	2	523617	Non-Synonymous	good	Non-degenerate	124	2	PFB0570w	0	T/C	V/A	1	C	T	T	T	T	T	T	T	T	T	T	T	T	T	T	T	T	T	T	T	T	T	T	T	T	T	T	T	T	T	T	T	T	T	T	T	T
Pf_02_000528188	2	528188	Intergenic						61	A/G		1	A	A	A	A	A	A	A	A	A	A	A	A	A	A	A	A	A	A	A	A	A	A	A	A	A	G	A	A	A	A	A	A	A	A	A	A	A
Pf_02_000529121	2	529121	Synonymous	good	4	291	3	PFB0580w	0	T/G	S	1	T	G	T	G	G	G	T	T	T	T	T	T	T	T	T	G	G	G	G	T	T	T	T	T	T	G	T	T	T	T	T	T	T	T	T	T	T
Pf_02_000529709	2	529709	Non-Synonymous	good	2	487	3	PFB0580w	0	T/A	F/L	1	T	T	A	T	T	T	T	T	T	T	T	T	T	T	T	T	T	T	T	A	T	T	T	T	T	T	T	T	T	T	T	T	T	A	T	T	T
Pf_02_000531270	2	531270	Non-Synonymous	good	Non-degenerate	1008	1	PFB0580w	0	G/A	I/V	1	A	A	A	A	A	A	A	A	A	A	A	A	A	A	A	A	A	A	A	A	A	A	A	A	A	A	A	A	A	G	A	A	G	G	A	A	A
Pf_02_000538007	2	538007	Intronic					PFB0595w	0	G/A		1	G	G	G	G	G	G	G	G	G	G	G	G	G	G	G	G	G	G	G	G	G	G	G	G	G	G	G	G	G	G	G	G	G	G	G	G	G
Pf_02_000539141	2	539141	Synonymous	good	2	236	3	PFB0595w	0	C/T	D	1	C	C	C	C	C	C	C	C	C	C	C	C	C	C	C	C	C	C	C	C	C	C	C	C	C	C	C	C	C	C	C	C	C	C	C	T	C
Pf_02_000539186	2	539186	Synonymous	good	4	251	3	PFB0595w	0	T/C	A	1	T	T	T	T	T	T	T	T	T	T	T	T	T	T	T	T	T	T	T	T	T	T	T	T	T	C	T	T	T	T	T	T	T	T	T	T	T
Pf_02_000541909	2	541909	Synonymous	good	4	33	3	PFB0605w	0	G/A	T	1	G	G	G	G	G	G	G	G	G	G	G	G	G	G	G	G	G	G	G	G	G	G	G	G	G	G	G	G	G	G	G	G	G	G	G	G	G
Pf_02_000543751	2	543751	Non-Synonymous	good	Non-degenerate	326	1	PFB0605w	0	A/G	I/V	0.986486486	G	A		A	A	G	G	A	A	A	A	A	A	A	A	G	G	A	A	A	A	A	A	A	A	G	A	A	A	A	A	A	A	A	A	A	A
Pf_02_000544465	2	544465	Intronic					PFB0610c	0	C/A		1	C	C	C	C	C	C	C	C	C	C	C	C	C	C	C	C	C	C	C	C	C	C	C	C	C	C	C	C	C	C	C	C	C	C	C	C	C
Pf_02_000546511	2	546511	Non-Synonymous	good	Non-degenerate	2377	1	PFB0615c	0	T/G	R/S	0.986486486	G	T		T	T	T	G	G	G	G	G	G	G	G	G	G	G	T	G	G	T	G	G	G	G	G	T	T	T	T	T	T	T	T	T	G	T
Pf_02_000546603	2	546603	Non-Synonymous	good	Non-degenerate	2346	2	PFB0615c	0	G/T	P/H	1	G	G	G	G	G	G	G	G	G	G	G	G	G	G	G	G	G	G	G	G	G	G	G	G	G	G	T	G	G	G	G	T	G	G	T	G	G
Pf_02_000549049	2	549049	Synonymous	good	4	1962	3	PFB0615c	0	T/C	P	1	C	T	C	C	T	C	T	C	C	T	T	T	T	T	T	C	C	C	C	T	C	C	C	C	T	T	C	C	C	C	C	C	C	T	C	C	T
Pf_02_000549975	2	549975	Non-Synonymous	good	2	1711	3	PFB0615c	0	T/G	F/L	1	T	T	T	T	T	T	T	T	T	T	T	T	T	T	G	T	T	T	T	G	T	T	G	G	T	T	T	T	T	T	T	T	T	T	T	T	T
Pf_02_000551024	2	551024	Non-Synonymous	good	Non-degenerate	1362	1	PFB0615c	0	C/T	V/I	0.986486486	C	C	C	C	C	C	C	C	C	C	C	C	C	C	C	C	C	C	C	C	C	C	C	C	C	C	C	C	C	C	C	C	C	T	C	C	C
Pf_02_000551816	2	551816	Non-Synonymous	good	Non-degenerate	1098	1	PFB0615c	0	G/A	S/P	0.932432432	G	A		G	A	G	G	G	G	G	A	G	A	G	G	A	G	G	A	G	G	G	G	A	G	G	G	G	G	G	G	G	G	G	G	G	G
Pf_02_000552222	2	552222	Synonymous	good	4	962	3	PFB0615c	0	C/G	V	0.986486486	C	C	C	C	C	C	C	C	C	C	C	C	C	C	C	C	C	C	C	C	C	C	C	C	C	C	C	C	C	C	C	C	C	C	C	C	C
Pf_02_000552230	2	552230	Non-Synonymous	good	Non-degenerate	960	1	PFB0615c	0	T/C	K/E	1	T	T	C	T	T	T	T	T	T	T	T	T	T	T	T	T	T	T	T	T	T	T	T	T	T	T	T	T	T	T	T	T	T	C	T	T	T
Pf_02_000552242	2	552242	Synonymous	good	2	956	1	PFB0615c	0	A/G	L	1	A	A	A	A	A	A	A	A	A	A	A	A	A	A	A	A	A	A	A	A	A	A	A	A	A	A	A	A	A	A	A	A	A	A	A	A	A
Pf_02_000553718	2	553718	Intronic					PFB0615c	0	C/T		0.972972973	C	C		C	C	C	C	C	C	C	C	C	C	C	C	C	C	C	C	C	C	C	C	C	T	C	C	C	T	C	C	C	C	C	C	C	T
Pf_02_000556618	2	556618	Intergenic						430	T/C		0.972972973	T	T	T	T	T	T	T	C	T	T	T	T	T	C	T	T	T	T	T	T	T	T	T	T	T	T	T	T	T	T	T	T	T	C	T	T	T
Pf_02_000557732	2	557732	Intergenic						36	A/G		1	A	A	A	A	A	A	A	A	A	A	A	A	A	A	A	A	A	A	A	A	A	A	A	A	A	A	A	A	A	A	A	A	A	A	A	A	A
Pf_02_000558953	2	558953	Synonymous	good	4	123	3	PFB0625w	0	A/G	T	1	A	G	A	A	A	G	G	A	A	A	A	A	A	G	A	A	G	G	A	A	G	A	A	A	A	A	A	A	A	A	A	A	A	A	A	A	G
Pf_02_000559329	2	559329	Non-Synonymous	good	Non-degenerate	249	1	PFB0625w	0	T/G	Y/D	1	T	T	T	T	T	T	T	T	T	T	T	T	T	T	T	T	T	T	T	T	G	T	T	T	G	T	G	T	G	G	G	G	G	T	G	T	T
Pf_02_000559383	2	559383	Non-Synonymous	good	Non-degenerate	267	1	PFB0625w	0	G/C	D/H	1	G	G	G	G	G	G	G	G	G	G	G	G	G	G	G	G	G	G	G	G	G	G	G	G	G	G	G	G	G	G	G	G	G	C	G	G	G
Pf_02_000560157	2	560157	Non-Synonymous	good	Non-degenerate	525	1	PFB0625w	0	G/A	V/I	1	G	G	G	G	G	G	G	G	G	G	G	G	G	G	G	G	G	G	G	G	G	G	G	G	G	G	A	G	A	A	G	A	A	G	A	G	G
Pf_02_000560598	2	560598	Intergenic						4	G/T		1	G	G	G	G	G	G	G	G	G	G	G	G	G	G	G	G	G	G	G	G	G	G	G	G	G	G	T	G	T	T	G	T	T	G	T	G	G
Pf_02_000561847	2	561847	Non-Synonymous	good	Non-degenerate	926	1	PFB0630c	0	C/A	D/Y	1	C	C	C	C	C	C	C	C	C	C	C	C	C	C	C	C	C	C	C	C	C	C	C	C	C	A	C	C	C	C	C	C	C	C	C	C	C
Pf_02_000564039	2	564039	Non-Synonymous	good	Non-degenerate	195	2	PFB0630c	0	A/G	V/A	0.972972973	A	A		A	A	A	A	A	A	A	A	A	A	A	A	A	A	A	A	A	A	A	A	A	A	A	A	A	A	A	A	A	A		A	A	A
Pf_02_000569613	2	569613	Non-Synonymous	good	Non-degenerate	1235	1	PFB0640c	0	G/A	S/P	1	A	A	G	G	G	G	G	A	A	G	G	G	G	G	G	A	G	A	G	G	A	G	G	A	G	G	G	G	G	G	G	G	G	G	G	A	A
Pf_02_000573310	2	573310	Synonymous	good	4	2	3	PFB0640c	0	A/T	A	1	A	A	A	A	A	A	A	A	A	A	A	A	A	A	A	A	A	A	A	A	A	A	A	A	A	A	A	A	A	A	A	A	A	A	A	A	A
Pf_02_000573353	2	573353	Intergenic						38	T/C		1	T	T	T	T	T	T	T	T	T	T	T	T	T	T	T	T	T	T	T	T	T	T	T	T	T	T	T	T	T	T	T	T	T	T	T	T	T
Pf_02_000577202	2	577202	Intergenic						1148	C/A		1	C	C	A	C	C	C	C	C	C	C	C	C	C	C	C	C	C	C	C	C	C	C	C	C	C	C	C	C	C	C	C	C	C	C	C	C	C
Pf_02_000581171	2	581171	Non-Synonymous	good	Non-degenerate	837	2	PFB0650w	0	T/A	M/K	0.986486486	T	T	T	T	T	T	T	T	T	T	T	T	T	T	T	T	T	T	T	T	T	T	T	T	T	T	T	T	T	T	T	T	T	T	T	T	A
Pf_02_000582922	2	582922	Non-Synonymous	good	Non-degenerate	1421	1	PFB0650w	0	A/T	N/Y	0.932432432	T	A	T	T	A	A	A	A			A	A	A		A	A	A	A	A		A	A	A	A	T	T	A	A	A	A	A	A	A	A	A	A	A
Pf_02_000582926	2	582926	Non-Synonymous	good	Non-degenerate	1422	2	PFB0650w	0	A/G	G/E	0.986486486	A	A	A	A		A	A	A	A	A	A	A	A	A	A	A	A	A	A	A	A	A	A	A	A	A	A	A	A	A	A	A	A	A	A	A	A
Pf_02_000583192	2	583192	Synonymous	good	2	1511	1	PFB0650w	0	T/C	L	1	T	T	T	T	T	C	T	T	T	T	T	T	T	T	T	T	T	T	T	T	T	T	T	T	T	T	T	T	T	T	T	T	T	T	T	T	T
Pf_02_000584837	2	584837	Non-Synonymous	good	Non-degenerate	2059	2	PFB0650w	0	A/G	G/D	1	A	A	A	A	A	A	A	A	A	A	A	A	A	A	A	A	A	A	A	A	A	A	A	A	A	A	A	A	A	A	A	A	A	A	A	A	A
Pf_02_000587411	2	587411	Synonymous	good	2	547	3	PFB0655c	0	C/T	L	1	C	C	C	C	C	C	C	C	C	C	C	C	C	C	C	C	C	C	C	C	C	C	C	C	C	C	C	C	C	C	C	C	C	C	C	C	C
Pf_02_000589004	2	589004	Non-Synonymous	good	2	16	3	PFB0655c	0	A/T	N/K	0.959459459	T	A		A	A	A	A	A	A	A	A	A	A	A	A	A	A	A	A	A	A	A	A	A	A	A	A	A	A	A	A	A	A	A	A	A	A
Pf_02_000596078	2	596078	Non-Synonymous	good	Non-degenerate	628	2	PFB0665w	0	A/G	G/D	1	A	A	A	A	A	A	A	A	A	A	A	A	A	A	A	A	A	A	A	A	A	A	A	A	A	A	A	A	A	A	A	A	A	A	A	A	A
Pf_02_000596218	2	596218	Non-Synonymous	good	Non-degenerate	675	1	PFB0665w	0	C/T	H/Y	1	C	C	C	C	C	C	C	C	C	C	T	T	T	C	C	C	C	C	C	C	C	C	T	C	C	T	C	C	T	T	C	C	C	C	C	C	T
Pf_02_000596416	2	596416	Non-Synonymous	good	Non-degenerate	741	1	PFB0665w	0	G/C	D/H	1	G	G	G	G	G	G	G	G	G	G	G	G	G	G	G	G	G	G	G	G	G	G	G	G	G	G	G	G	G	G	G	G	G	C	G	G	G
Pf_02_000597087	2	597087	Synonymous	good	4	964	3	PFB0665w	0	C/T	T	1	C	C	C	C	C	C	C	C	C	C	C	C	C	C	C	C	C	C	C	C	C	C	C	C	C	C	C	C	C	C	C	C	C	C	C	C	C
Pf_02_000597200	2	597200	Non-Synonymous	good	Non-degenerate	1002	2	PFB0665w	0	A/G	H/R	1	A	A	A	A	A	A	A	A	A	A	A	A	A	A	A	A	A	A	A	A	A	A	A	A	A	G	A	A	A	A	A	A	A	A	A	A	A
Pf_02_000597595	2	597595	Non-Synonymous	good	Non-degenerate	1134	1	PFB0665w	0	G/C	V/L	1		G	G	G	G	G	G	G	G	G	G	G	G	G	G	G	G	G	G	G	G	G	G	G	G	G	G	G	G	G	G	G	G	C	G	G	G
Pf_02_000599867	2	599867	Non-Synonymous	good	Non-degenerate	328	1	PFB0670c	0	C/T	D/N	1	C	C	C	C	C	C	C	C	C	C	C	C	C	C	C	C	C	C	C	C	C	C	C	C	C	C	C	C	C	C	C	C	C	T	C	C	C
Pf_02_000600030	2	600030	Synonymous	good	4	273	3	PFB0670c	0	G/A	S	0.986486486	G	G		G	G	G	G	G	G	G	G	G	G	G	G	G	G	G	G	G	G	G	G	G	G	G	G	G	G	G	G	G	G	G	G	G	G
Pf_02_000600229	2	600229	Non-Synonymous	good	Non-degenerate	253	1	PFB0670c	0	A/T	S/T	1	A	A	A	A	A	A	A	A	A	A	A	A	A	A	A	A	A	A	A	A	A	A	A	A	A	A	A	A	A	A	A	A	A	A	A	A	A
Pf_02_000600813	2	600813	Synonymous	good	4	171	3	PFB0670c	0	A/G	S	1	A	A	A	A	A	A	A	A	A	A	A	A	A	A	A	A	A	A	A	A	A	A	A	A	A	A	A	A	A	A	A	A	A	G	A	A	A
Pf_02_000604517	2	604517	Intergenic						528	A/G		0.824324324	G	A		A	G	A	A	A	G	A		A	G	G	A	A	G	A	G	G	A	A	A	A	A	A	A	A	A	A	A	A	A	A	A	G	G
Pf_02_000604627	2	604627	Intergenic						418	A/G		0.972972973	A	A	A	A	A	A	A	A	A	A	A	A	A	A	A	A	A	A	A	A	A	A	A		A	A	A	A	A	A	A	A	A	A	A	G	G
Pf_02_000605419	2	605419	Non-Synonymous	good	2	70	3	PFB0675w	0	A/T	K/N	0.945945946	A	A	A	A	A	A	A	A	A	A	A	A	A	A	A	A	A	A	A	A	A	A	A	A	A	T	A	A	A		A	A	A	A	A	A	A
Pf_02_000605425	2	605425	Non-Synonymous	good	2	72	3	PFB0675w	0	A/T	K/N	1	A	A	T	A	T	A	A	A	A	T	T	A	T	A	A	A	A	A	A	A	A	A	A	A	A	A	T	T	A	T	A	A	A	A	T	T	T
Pf_02_000605645	2	605645	Non-Synonymous	good	Non-degenerate	146	1	PFB0675w	0	A/T	N/Y	1	A	T	T	A	A	A	A	A	A	T	A	A	A	A	A	T	A	A	A	A	T	A	A	T	A	A	T	T	A	A	A	A	A	A	T	T	T
Pf_02_000607100	2	607100	Non-Synonymous	good	Non-degenerate	631	1	PFB0675w	0	G/T	S/A	1	G	G	G	G	G	G	G	G	G	G	G	G	G	G	G	G	G	G	G	G	G	G	G	G	G	G	G	G	G	G	G	G	G	G	G	G	G
Pf_02_000607784	2	607784	Non-Synonymous	good	Non-degenerate	859	1	PFB0675w	0	A/C	K/Q	1	A	A	A	A	A	A	A	A	A	A	A	A	A	A	A	A	A	A	A	A	A	A	A	A	A	A	A	A	A	A	A	A	A	A	A	A	A
Pf_02_000607901	2	607901	Non-Synonymous	good	Non-degenerate	898	1	PFB0675w	0	A/G	M/V	1	A	A	A	A	A	A	A	A	A	A	A	A	A	A	A	A	A	A	A	A	A	A	A	A	A	A	A	A	A	A	A	A	A	A	A	A	A
Pf_02_000608501	2	608501	Non-Synonymous	good	Non-degenerate	1098	1	PFB0675w	0	G/T	S/A	1	G	G	G	G	G	G	G	G	G	G	G	G	G	G	G	G	G	G	G	G	G	G	G	G	G	G	G	G	G	G	G	G	G	G	G	G	G
Pf_02_000608550	2	608550	Non-Synonymous	good	Non-degenerate	1114	2	PFB0675w	0	A/C	A/E	1	A	A	A	A	A	A	A	A	A	A	A	A	A	A	A	A	A	A	A	A	A	A	A	A	A	A	A	A	A	A	A	A	A	A	A	A	A
Pf_02_000608790	2	608790	Non-Synonymous	good	Non-degenerate	1194	2	PFB0675w	0	G/A	H/R	1	A	A	A	A	A	A	A	A	G	A	A	A	A	G	A	A	A	A	G	A	A	A	A	A	A	A	G	G	G	G	A	G	A	G	G	A	A
Pf_02_000609555	2	609555	Intergenic						230	A/G		0.905405405	A	G	A	G	A	A	A	A	A	A	A	A	A	A	A	G	A	A	A	A	A	A	G		A		A	A	A	A	A	A	A	A	A	A	A
Pf_02_000613592	2	613592	Intronic					PFB0680w	0	T/A		0.972972973	T	T		T	T	T	T	T	T	T	T	T	T	T	T	T	T	T	T	T	T	T	T	T	T	T	A		A	A	A	A	A	T	A	T	T
Pf_02_000614032	2	614032	Synonymous	good	2	773	3	PFB0680w	0	C/T	Y	1	C	C	T	C	C	C	C	C	C	C	C	C	C	C	C	C	C	C	C	C	C	C	C	C	C	C	C	C	C	C	C	C	C	C	C	C	T
Pf_02_000614624	2	614624	Intronic					PFB0680w	0	T/C		0.932432432	T	T		T	T	T	T	C	T	C	C	T	C	T	T	T	C	C	T	T	T	T	C		C	T	C	C	C	C	C	C	C	T	C	C	T
Pf_02_000614907	2	614907	Non-Synonymous	good	2	867	3	PFB0680w	0	A/T	E/D	1	A	A	A	A	A	A	A	A	A	A	A	A	A	A	A	A	A	A	A	A	A	A	A	A	A	A	A	A	A	A	A	A	A	A	A	T	A
Pf_02_000617457	2	617457	Non-Synonymous	good	Non-degenerate	658	2	PFB0685c	0	A/G	I/T	1	G	A	A	A	A	A	A	A	A	A	A	A	A	A	A	A	A	A	A	A	A	G	A	A	A	A	A	A	A	A	A	A	A	A	A	G	A
Pf_02_000617482	2	617482	Non-Synonymous	good	Non-degenerate	650	1	PFB0685c	0	C/T	D/N	1	C	T	C	C	C	C	C	C	C	C	C	T	C	C	C	C	C	T	C	C	C	C	C	T	C	T	C	C	C	C	C	C	C	C	C	C	C
Pf_02_000617548	2	617548	Non-Synonymous	good	Non-degenerate	628	1	PFB0685c	0	T/C	I/V	1	T	T	T	T	T	T	T	T	T	T	T	T	T	T	T	T	T	T	T	T	T	T	C	T	T	T	T	T	T	T	T	T	T	T	T	T	T
Pf_02_000617743	2	617743	Non-Synonymous	good	Non-degenerate	563	1	PFB0685c	0	T/A	F/I	1	A	A	T	A	A	A	A	A	A	A	A	A	A	A	A	A	A	A	A	A	A	A	A	A	T	A	T	T	T	T	A	T	A	T	T	A	A
Pf_02_000618400	2	618400	Non-Synonymous	good	Non-degenerate	344	1	PFB0685c	0	T/A	N/Y	1	T	T	A	A	A	A	T	T	T	T	T	T	T	T	T	T	T	T	T	T	A	A	T	A	T	A	T	T	T	T	T	T	T	T	T	T	T
Pf_02_000619030	2	619030	Non-Synonymous	good	2	134	1	PFB0685c	0	G/T	L/I	1	G	G	T	G	G	G	G	G	G	G	G	G	G	G	G	G	G	G	G	G	G	G	G	T	G	G	G	G	G	G	G	G	G	G	G	G	G
Pf_02_000619131	2	619131	Non-Synonymous	good	Non-degenerate	100	2	PFB0685c	0	A/G	V/A	0.972972973	A	A		A	A	A	A	A	A	A	G	A	G	A	G	A	A	G	A	G	A	A	A	A	A	G	A	A	A	A	A	A	A	A	A	A	G
Pf_02_000619383	2	619383	Non-Synonymous	good	Non-degenerate	16	2	PFB0685c	0	G/A	T/I	0.972972973	G	G		G	G	G	G	G	G	G	G	G	G	G	G	G	G	G	G	G	G	G	G	G	G	G	G	G	G	G	G	G	G	G	G	G	G
Pf_02_000623146	2	623146	Non-Synonymous	good	Non-degenerate	236	2	PFB0687c	0	T/C	D/G	0.986486486	T	T	C	T	T	T	T	C	T	T	T	T	T	T	T	T	T	T	T	T	T	T	T	T	C	T	C	C	C	C	C	C	C	C	C	T	T
Pf_02_000623218	2	623218	Non-Synonymous	good	Non-degenerate	212	2	PFB0687c	0	T/A	E/V	1	T	T	A	T	T	T	T	T	T	T	T	T	T	T	T	T	T	T	T	T	T	T	T	T	T	T	A	A	A	A	A	A	A	A	A	T	T
Pf_02_000629060	2	629060	Non-Synonymous	good	Non-degenerate	750	2	PFB0695c	0	T/C	E/G	1	T	T	C	C	C	C	T	T	T	T	T	T	T	T	T	T	T	T	T	T	T	T	T	T	T	T	T	T	T	T	T	T	T	T	T	C	T
Pf_02_000629061	2	629061	Non-Synonymous	good	Non-degenerate	750	1	PFB0695c	0	C/G	E/Q	0.972972973	G	C		C	C	C	C	C	C	C	C	C	C	C	C	C	C		C	C	C	C	C	C	C	C	C	C	C	C	C	C	C	C	C	C	C
Pf_02_000629304	2	629304	Non-Synonymous	good	Non-degenerate	669	1	PFB0695c	0	G/T	Q/K	0.972972973	G	G		G	G	G	G	G	G	G	G	G	G	G	G	G	G	G	G	G	T	G	T	G	G	T	G	G	G	G	G	G	G	G	G	G	G
Pf_02_000629770	2	629770	Non-Synonymous	good	3	513	3	PFB0695c	0	T/C	I/M	0.986486486	T	T	C	T	T	T	T	T	T	T	T	T	T	T	T	T	T	T	T	T	T	T	T		T	T	C	T	T	C	T	T	T	C	C	T	T
Pf_02_000630030	2	630030	Non-Synonymous	good	Non-degenerate	427	1	PFB0695c	0	C/T	V/I	0.986486486	C	C	C	C	C	C	C	C	C	C	C	C	C	C	C	C	C	C	C	C	C	C	C	C	C	T	C	C	C	C	C	C	C	C	C	C	C
Pf_02_000630123	2	630123	Non-Synonymous	good	Non-degenerate	396	1	PFB0695c	0	C/T	V/I	0.986486486	C	C		C	C	C	C	C	C	C	C	C	C	C	C	C	C	C	C	C	C	C	C	C	C	C	C	C	C	C	C	C	C	C	C	C	C
Pf_02_000630289	2	630289	Non-Synonymous	good	Non-degenerate	340	3	PFB0695c	0	C/T	M/I	0.986486486	C	C		C	C	C	C	C	C	C	C	C	C	C	C	C	C	C	C	C	C	C	C	C	C	C	T	C	C	T	C	C	C	T	T	C	C
Pf_02_000630608	2	630608	Non-Synonymous	good	Non-degenerate	234	2	PFB0695c	0	T/C	D/G	1	T	T	T	T	T	T	T	T	T	T	T	T	T	T	T	T	T	T	T	T	T	T	T	T	T	T	C	T	T	C	T	T	T	T	C	T	T
Pf_02_000630726	2	630726	Non-Synonymous	good	Non-degenerate	195	1	PFB0695c	0	G/A	H/Y	1	A	G	G	G	G	G	A	G	G	G	A	A	A	G	A	A	G	G	G	G	G	A	A	G	G	A	G	G	G	G	G	G	G	G	G	G	A
Pf_02_000630737	2	630737	Non-Synonymous	good	Non-degenerate	191	2	PFB0695c	0	C/T	G/D	1	T	C	C	C	C	C	T	C	T	C	T	T	T	T	T	T	T	C	C	C	C	T	T	C	C	T	C	C	C	C	C	C	C	C	C	C	T
Pf_02_000630817	2	630817	Non-Synonymous	good	2	164	3	PFB0695c	0	T/G	N/K	1	G	G	G	G	G	G	G	T	T	G	G	G	G	T	G	G	T	G	T	T	G	G	G	G	T	G	T	G	G	T	G	T	G	T	T	G	G
Pf_02_000630837	2	630837	Non-Synonymous	good	Non-degenerate	158	1	PFB0695c	0	T/C	T/A	1	T	T	T	T	T	T	T	T	T	T	T	T	T	T	T	T	T	T	T	T	T	T	T	T	T	T	C	T	T	C	T	C	T	C	C	T	T
Pf_02_000630869	2	630869	Non-Synonymous	good	Non-degenerate	147	2	PFB0695c	0	A/G	V/A	1	A	A	A	A	A	A	A	A	A	A	A	A	A	A	A	A	A	A	A	A	A	A	A	A	A	A	G	A	A	G	A	G	A	G	G	A	A
Pf_02_000633506	2	633506	Intergenic						1083	C/T		1	T	T	C	T	T	T	T	T	T	T	T	T	T	T	T	T	T	T	T	T	T	T	T	T	T	T	T	T	T	T	T	T	T	C	T	T	T
Pf_02_000638079	2	638079	Intergenic						572	A/T		1	A	A	T	A	T	T	T	T	T	A	A	T	A	T	A	T	T	T	T	A	T	T	A	A	T	T	T	A	A	T	A	T	A	A	T	A	T
Pf_02_000638591	2	638591	Intergenic						1084	A/G		0.986486486	A	A	A	A	A	A	A	A	A	A	A	A	A	A	G	A	A	A	A	A	A	A	A	G	A	A	A	A	A	A	A	A	A	G	A	A	A
Pf_02_000642150	2	642150	Non-Synonymous	good	Non-degenerate	584	2	PFB0705w	0	A/G	D/G	1	A	A	A	A	A	G	A	A	A	A	G	A	G	A	A	A	A	A	A	A	G	A	G	G	A	G	A	A	A	A	A	G	A	A	A	A	A
Pf_02_000642151	2	642151	Non-Synonymous	good	2	584	3	PFB0705w	0	T/A	D/E	0.918918919	T	T	T	T	T	A	T	T	T	T		T		T	T	T	T	T	T	T	A	T	A	A	T	A	T	T	T	T	T	A	T	T	T	T	T
Pf_02_000645243	2	645243	Intergenic						686	G/A		0.824324324	G	G		G	G	G		G	G	G		G	G	G	G	G	G	G	G	G		G	G	G	G	G	G		G		G	G	G		G	G	G
Pf_02_000647088	2	647088	Synonymous	good	2	342	3	PFB0715w	0	A/G	R	1	A	A	A	A	A	A	A	A	A	A	A	A	A	A	A	A	A	A	A	A	A	A	A	A	A	A	A	A	A	A	A	A	A	A	A	A	G
Pf_02_000649509	2	649509	Synonymous	good	2	1149	3	PFB0715w	0	C/T	C	1	C	C	C	C	C	C	C	C	C	C	C	C	C	C	C	C	C	C	C	C	C	C	C	C	C	C	C	C	C	C	C	C	C	T	C	C	C
Pf_02_000650531	2	650531	Intronic					PFB0715w	0	T/C		0.810810811	T	T		T	T	T	T	T	T	T	T	T	T	T	T	T	T	T	T	T	T	T	T		T	T	T	T	T	T	T	T	T	C	T	T	T
Pf_02_000650683	2	650683	Intronic					PFB0715w, PFB0720c	0	G/A		0.986486486	G	G		G	G	G	G	G	G	G	G	G	G	G	G	G	G	G	G	G	G	G	G	G	G	A	G	G	G	G	G	G	G	G	G	G	G
Pf_02_000650786	2	650786	Synonymous	good	4	859	3	PFB0720c	0	G/A	T	0.986486486	G	G	A	G	G	G	G	G	G	G	G	G	G	G	G	G	G	G	G	G	G	G	G	G	G	G	G	G	G	G	G	G	G	G	G	G	G
Pf_02_000651360	2	651360	Non-Synonymous	good	Non-degenerate	668	2	PFB0720c	0	G/A	A/V	0.959459459	G	G		G	G	G	G	G	G	G	G	G	G	G	G	G	G	G	G	G	G	G	G	G	G	A	G	G	G	G	G	G	G	G	G	G	G
Pf_02_000653754	2	653754	Intergenic						392	G/A		1	A	G	G	G	G	G	G	G	G	G	G	G	G	G	G	G	G	G	G	G	G	G	G	G	G	G	G	G	G	G	G	G	G	G	G	G	G
Pf_02_000654312	2	654312	Intergenic						950	T/C		0.986486486	T	T		T	T	T	T	T	T	T	T	T	T	T	T	T	T	T	T	T	T	T	T	T	T	T	T	T	T	T	T	T	T	T	T	T	T
Pf_02_000655906	2	655906	Intergenic						91	C/T		1	T	C	C	C	C	C	C	C	C	C	C	C	C	C	C	C	C	T	C	C	C	T	C	C	C	C	C	C	C	C	C	C	C	C	C	C	C
Pf_02_000660994	2	660994	Non-Synonymous	good	Non-degenerate	787	1	PFB0730w	0	C/T	S/P	1	T	T	T	T	C	T	T	T	T	C	T	T	T	T	C	T	T	T	T	T	T	T	C	C	T	T	C	T	C	T	T	C	C	C	C	C	T
Pf_02_000663920	2	663920	Non-Synonymous	good	Non-degenerate	1762	2	PFB0730w	0	A/T	Y/F	1	A	A	A	A	A	A	A	A	A	A	A	A	A	A	A	A	A	A	A	A	A	A	A	A	A	A	A	A	A	A	A	A	A	A	A	A	A
Pf_02_000664346	2	664346	Non-Synonymous	good	Non-degenerate	1904	2	PFB0730w	0	T/C	I/T	1	T	T	T	T	T	T	T	T	T	T	T	T	T	T	T	T	T	T	T	T	T	T	T	T	T	T	T	T	T	T	T	T	T	T	T	T	T
Pf_02_000665284	2	665284	Synonymous	good	4	1278	3	PFB0735c	0	C/G	V	1	G	G	C	G	G	G	G	G	G	G	G	C	G	G	G	G	G	G	G	G	G	C	G	G	C	G	G	C	C	G	C	C	C	C	G	G	G
Pf_02_000666154	2	666154	Synonymous	good	4	988	3	PFB0735c	0	T/A	T	1	T	T	T	T	T	T	A	T	A	A	T	A	T	T	T	T	T	A	T	T	T	T	T	T	T	T	T	A	A	T	A	A	A	A	T	T	T
Pf_02_000666340	2	666340	Synonymous	good	2	926	3	PFB0735c	0	C/T	L	1	C	C	C	C	C	C	C	C	C	C	C	C	C	C	C	C	C	C	C	C	C	C	C	C	C	C	C		C	C	T	C	C	T	C	C	C
Pf_02_000667998	2	667998	Non-Synonymous	good	Non-degenerate	374	1	PFB0735c	0	C/T	E/K	1	C	C	C	C	C	C	C	C	C	C	C	C	C	C	C	C	C	C	C	C	C	C	C	C	C	C	C	C	C	C	C	C	C	C	C	C	T
Pf_02_000671351	2	671351	Synonymous	good	2	313	3	PFB0745w	0	G/A	L	1	G	G	G	G	G	G	G	G	G	G	G	G	G	G	G	G	G	G	G	G	G	G	G	G	G	G	G	G	G	G	G	G	G	G	G	A	G
Pf_02_000671823	2	671823	Non-Synonymous	good	Non-degenerate	471	1	PFB0745w	0	C/T	H/Y	1	C	C	C	C	C	C	C	C	C	C	C	C	C	C	C	C	C	C	C	C	C	C	C	C	C	T	C	C	C	C	C	C	C	C	C	C	C
Pf_02_000671972	2	671972	Synonymous/Synonymous	good	4	520	3	PFB0745w	0	C/A/T	T	1	C	C	A	C	C	C	C	C	C	C	C	C	C	C	C	C	C	C	C	A	C	C	C	C	A	A	A	C	A	C	A	A	A	C	A	A	C
Pf_02_000672634	2	672634	Non-Synonymous	good	Non-degenerate	741	2	PFB0745w	0	A/T	N/I	1	T	A	A	A	A	A	A	A	A	A	A	A	A	A	A	A	A	A	A	A	A	A	A	A	A	A	A	A	A	A	A	A	A	A	A	A	A
Pf_02_000673780	2	673780	Synonymous	good	2	1093	3	PFB0745w	0	A/G	E	1	A	A	A	A	A	A	A	A	A	A	A	A	A	A	A	A	A	A	A	A	A	A	A	A	A	A	A	A	A	A	A	A	A	A	A	A	A
Pf_02_000674545	2	674545	Non-Synonymous	good	3	1348	3	PFB0745w	0	A/G	I/M	1	A	A	A	A	A	A	A	A	A	A	A	A	A	A	A	A	A	A	A	A	A	A	A	A	A	A	A	A	A	A	A	A	A	G	A	A	A
Pf_02_000677991	2	677991	Intergenic						393	A/T		1	A	A	A	A	A	A	A	A	A	A	A	A	A	A	A	A	A	A	A	A	T	A	T	T	T	A	A	T	T	A	T	T	T	A	A	A	A
Pf_02_000678433	2	678433	Intergenic						53	A/C		1	A	C	A	A	C	C	A	A	A	C	A	A	A	A	C	A	A	C	A	A	A	A	C	C	C	C	A	C	A	A	C	A	A	A	A	A	A
Pf_02_000678434	2	678434	Intergenic						52	C/T		1	C	T	C	C	T	T	C	C	C	T	C	C	C	C	T	C	C	T	C	C	C	C	T	T	T	T	C	T	C	C	T	C	C	C	C	C	C
Pf_02_000678639	2	678639	Non-Synonymous	good	Non-degenerate	52	1	PFB0755w	0	A/C	K/Q	1	C	A	A	A	A	A	A	A	A	A	A	A	A	A	A	A	A	A	A	A	A	A	A	A	A	A	A	A	A	A	A	A	A	A	A	A	A
Pf_02_000680916	2	680916	Non-Synonymous	good	Non-degenerate	716	1	PFB0755w	0	A/C	I/L	1	C	A	A	A	A	C	A	C	A	A	A	A	A	A	A	A	A	A	A	C	A	C	A	C	A	C	A	C	C	A	C	C	C	A	A	A	A
Pf_02_000681769	2	681769	Non-Synonymous	good	Non-degenerate	1000	2	PFB0755w	0	T/C	V/A	1	T	T	T	T	T	T	T	T	T	T	T	T	T	T	T	T	T	T	T	T	T	T	T	T	T	T	T	T	T	T	T	T	T	C	T	T	T
Pf_02_000682428	2	682428	Non-Synonymous	good	2	1220	1	PFB0755w	0	C/G	L/V	1	C	C	C	C	C	G	C	C	C	C	G	C	G	C	G	C	C	G	C	C	C	C	C	C	C	G	C	C	C	C	C	C	C	C	C	C	C
Pf_02_000682780	2	682780	Non-Synonymous	good	Non-degenerate	1337	2	PFB0755w	0	A/G	H/R	1	A	A	A	A	A	A	A	A	A	A	A	A	A	A	A	A	A	A	A	A	A	A	A	A	A	A	A	A	A	A	A	A	A	G	A	A	A
Pf_02_000685720	2	685720	Intergenic						764	A/C		0.986486486	C	A	A	A	A	A	A	C	A	A	A	A	A	A	A	A	A	C	C	A	A	A	C	A	C	C	A		C	A	C	C	C	A	A	C	C
Pf_02_000687213	2	687213	Non-Synonymous	good	Non-degenerate	244	1	PFB0760w	0	A/G	T/A	1	A	A	A	A	A	A	A	A	A	A	A	A	A	A	A	A	A	A	A	A	A	A	A	A	A	A	A	A	A	A	A	A	A	G	A	A	A
Pf_02_000687322	2	687322	Non-Synonymous	good	Non-degenerate	280	2	PFB0760w	0	G/A	E/G	0.986486486	G	G		G	G	G	G	G	G	G	G	G	G	G	G	G	G	G	G	G	G	G	G	G	G	G	G	G	G	G	G	G	G	G	G	G	G
Pf_02_000688100	2	688100	Synonymous	good	4	539	3	PFB0760w	0	G/A	T	1	G	G	G	G	G	G	G	G	G	G	G	G	G	G	G	G	G	G	G	G	G	G	G	G	G	G	G	A	A	G	A	A	A	G	G	G	G
Pf_02_000692769	2	692769	Intronic					PFB0765w	0	C/G		1	G	G	G	G	G	C	C	C	C	G	C	G	C	G	C	G	C	C	G	G	G	C	C	C	G	G	C		C	C	C	C	C	C	C	C	C
Pf_02_000692836	2	692836	Synonymous	good	2	402	3	PFB0765w	0	T/C	H	1	T	C	C	T	T	T	T	C	T	T	T	C	T	T	T	T	C	T	T	C	T	C	C	T	T	T	T		C	T	C	C	C	T	T	T	T
Pf_02_000693378	2	693378	Non-Synonymous	good	Non-degenerate	583	2	PFB0765w	0	A/T	V/D	1	A	A	A	A	A	A	A	A	A	A	A	A	A	A	A	A	A	A	A	A	A	A	A	A	A	A	A	A	A	A	A	A	A	A	A	A	A
Pf_02_000693379	2	693379	Synonymous	good	4	583	3	PFB0765w	0	A/T	V	1	A	A	A	A	A	A	A	A	A	A	A	A	A	A	A	A	A	A	A	A	A	A	A	A	A	A	A	A	A	A	A	A	A	A	A	A	A
Pf_02_000693766	2	693766	Synonymous	good	2	712	3	PFB0765w	0	A/G	L	1	G	G	A	A	A	A	A	G	A	G	G	A	G	A	G	G	G	G	G	G	A	A	A	G	A	A	G	A	A	G	A	A	A	A	G	A	A
Pf_02_000694306	2	694306	Synonymous	good	2	892	3	PFB0765w	0	A/G	K	1	G	A	G	G	G	A	A	G	A	A	G	G	G	A	G	A	A	G	G	G	A	A	A	A	A	A	G	G	A	G	G	A	A	A	G	G	G
Pf_02_000695005	2	695005	Non-Synonymous	good	2	1125	3	PFB0765w	0	G/T	K/N	1	G	G	G	G	G	G	G	G	G	G	G	G	G	G	G	G	G	G	G	G	G	G	G	G	G	G	G	G	G	G	G	G	G	G	G	G	G
Pf_02_000695451	2	695451	Non-Synonymous	good	Non-degenerate	1274	2	PFB0765w	0	G/T	C/F	1	G	G	G	G	G	G	G	G	G	G	G	G	G	G	G	G	G	G	G	G	G	G	G	G	G	G	G	G	G	G	G	G	G	G	G	G	G
Pf_02_000698480	2	698480	Non-Synonymous	good	Non-degenerate	279	1	PFB0770c	0	C/T	E/K	1	C	C	C	C	C	C	C	C	C	C	C	C	C	C	C	C	C	C	C	C	C	C	T	C	C	C	T	T	C	C	C	C	C	C	T	C	C
Pf_02_000698508	2	698508	Synonymous	good	2	269	3	PFB0770c	0	A/G	N	1	A	A	A	A	A	A	A	A	A	A	G	A	G	A	A	A	A	A	A	A	A	G	A	A	A	A	A	A	A	A	A	A	A	A	A	A	A
Pf_02_000699236	2	699236	Synonymous	good	2	27	1	PFB0770c	0	A/G	L	1	A	A	A	A	A	A	A	A	A	A	A	A	A	A	A	A	A	A	A	A	A	A	A	A	A	A	A	A	A	A	A	A	A	A	A	A	A
Pf_02_000702180	2	702180	Non-Synonymous	good	Non-degenerate	313	1	PFB0775w	0	G/A	D/N	1	G	G	G	G	G	G	G	G	G	G	G	G	G	G	A	G	G	G	G	G	G	A	G	G	G	G	G	G	G	G	G	G	G	G	G	G	G
Pf_02_000708297	2	708297	Synonymous	good	4	187	3	PFB0795w	0	T/C	T	0.986486486	T	T	T	T	T	T	T	T	T	T	T	T	T	T	T	T	T	T	T	T	T	T	C	T	T	T	T	T	T	T	T	T	T	T	T	T	T
Pf_02_000710048	2	710048	Non-Synonymous	good	Non-degenerate	1735	2	PFB0800c	0	T/A	I/N	0.986486486	T	T	T	T	T	T	T	T	T	T	T	T	T	T	T	T	T	T	T	T	T	T	T	T	T	T	T	T	T	T	T	T	T	T	T	T	T
Pf_02_000712300	2	712300	Synonymous	good	2	984	3	PFB0800c	0	A/G	S	1	G	A	A	A	A	A	A	A	A	A	A	A	A	A	A	A	A	A	A	A	A	A	A	A	A	A	A	A	A	A	A	A	A	A	A	A	A
Pf_02_000712474	2	712474	Synonymous	good	4	926	3	PFB0800c	0	C/T	S	0.932432432	C	C	C	C	C	C	C	C	C	C	C	C	C	C	C	C	T	C	C	C	C		C		C	T	C	C	C	C	C	C	C	C	C	C	C
Pf_02_000712521	2	712521	Non-Synonymous	good	Non-degenerate	911	1	PFB0800c	0	T/A	I/L	1	T	T	T	T	T	T	T	T	T	T	T	T	T	T	T	T	T	T	T	T	T	T	T	T	T	T	T	T	T	T	T	T	T	T	T	T	T
Pf_02_000712560	2	712560	Non-Synonymous	good	Non-degenerate	898	1	PFB0800c	0	T/C	T/A	1	T	T	T	T	T	T	T	T	T	T	T	T	T	T	T	T	T	T	T	T	T	T	T	T	T	T	T	C	T	T	T	T	T	T	T	T	C
Pf_02_000712906	2	712906	Synonymous	good	2	782	3	PFB0800c	0	A/G	D	1	A	A	A	A	A	A	A	A	A	A	A	A	A	A	A	A	A	A	A	A	A	A	A	A	A	A	A	A	A	A	A	A	A	A	A	A	A
Pf_02_000714847	2	714847	Non-Synonymous	good	2	135	3	PFB0800c	0	T/G	K/N	1	T	T	T	T	T	T	T	T	T	T	T	T	T	T	T	T	T	T	T	T	T	T	T	T	T	T	T	T	T	T	T	T	T	T	T	T	T
Pf_02_000715292	2	715292	Intergenic						41	C/G/A		1	C	C	C	C	C	C	C	C	C	G	C	C	C	G	G	G	C	C	C	C	C	C	C	C	C	G	G	G	G	G	G	G	G	C	G	C	C
Pf_02_000716249	2	716249	Non-Synonymous	good	Non-degenerate	34	1	PFB0805c	0	C/T	D/N	1	C	C	C	C	C	C	C	C	C	C	C	C	C	C	C	C	C	C	C	C	C	C	C	C	C	C	T	T	T	T	T	T	T	C	T	C	C
Pf_02_000720247	2	720247	Intergenic						64	C/T		0.945945946	C	C		C	T	C	C	C	C	C	C	C	C	C		C	C	C	C	C		C	T	C	C	C	C	C	C	C	C	C	C	C	C	C	C
Pf_02_000721647	2	721647	Synonymous	good	4	404	3	PFB0815w	0	T/C	L	1	T	T	C	T	T	T	T	T	T	T	T	T	T	T	T	T	T	T	T	T	T	T	C	T	T	T	T	T	T	T	T	T	T	T	T	T	T
Pf_02_000722820	2	722820	Intergenic						160	C/T		1	C	C	C	C	C	C	C	C	C	C	C	C	C	C	C	C	C	C	C	C	C	C	C	C	C	C	C	C	C	C	C	C	C	C	C	T	T
Pf_02_000723092	2	723092	Intergenic						432	C/T		1	C	C	C	C	C	C	C	C	C	C	C	C	C	C	C	C	C	C	C	C	C	C	C	C	C	C	C	C	C	C	C	C	C	C	C	C	T
Pf_02_000723983	2	723983	Synonymous	good	4	1632	3	PFB0820c	0	A/G	T	0.972972973	G	A	G	G	G	G	G	A	G	G	G	A	G	A	A	A	A	G	G	A	G	G	A		A	A	A	G	A	A	A	A	A	G	A	G	A
Pf_02_000725405	2	725405	Non-Synonymous	good	Non-degenerate	1248	1	PFB0820c	0	T/A	S/C	0.918918919	T	T	T	T	T	T	T	T	T	T	T	T	T	T	T	T	T	T	T	T	T	T	T		T		T	T	T	T	T	T	T	T	T	T	A
Pf_02_000725641	2	725641	Non-Synonymous	good	Non-degenerate	1169	2	PFB0820c	0	C/T	S/N	0.932432432		C	T	C	C	C		C	C	C	C	C	C	T	C	T	C	C		C	C	C		T	C		C	C	C		C		C	C	C		T
Pf_02_000726928	2	726928	Non-Synonymous	good	Non-degenerate	740	2	PFB0820c	0	T/C	H/R	1	T	T	T	T	T	T	T	T	T	T	T	T	T	T	T	T	T	T	T	T	T	T	T	T	T	T	T	T	T	T	T	T	T	T	T	T	T
Pf_02_000727067	2	727067	Non-Synonymous	good	Non-degenerate	694	1	PFB0820c	0	G/C	D/H	0.972972973	G	G	C		G	G	G	G	G	G	G	G	G	G	G	G	G	G	G	G	G	G	G	G	G	G	G	G	G	G	G	G	G	G	G	G	G
Pf_02_000728294	2	728294	Non-Synonymous	good	Non-degenerate	285	1	PFB0820c	0	C/T	E/K	1	C	C	C	C	T	C	C	C	C	C	C	C	C	C	C	C	C	C	C	C	C	C	T	C	C	C	C	C	C	C	C	C	C	C	C	C	C
Pf_02_000729217	2	729217	Non-Synonymous	good	2	145	3	PFB0820c	0	A/T	H/Q	1	A	A	A	A	A	A	A	A	A	A	A	A	A	A	A	A	A	A	A	A	A	A	A	A	A	A	T	A	T	T	T	T	T	A	T	A	A
Pf_02_000731394	2	731394	Intronic					PFB0826c	0	G/C		1	G	G	G	G	G	G	G	G	G	G	G	G	G	G	G	G	G	G	G	G	G	G	G	G	G	G	G	G	G	G	G	G	G	G	G	G	G
Pf_02_000735577	2	735577	Non-Synonymous	good	Non-degenerate	474	1	PFB0835c	0	A/T	F/I	1	A	A	A	A	A	A	A	A	A	A	A	A	A	A	A	A	A	A	A	A	A	A	A	A	A	A	A	A	A	A	A	A	A	T	A	A	A
Pf_02_000735773	2	735773	Synonymous	good	4	408	3	PFB0835c	0	G/A	G	1	G	G	G	G	G	G	G	G	G	G	G	G	G	G	G	G	G	G	G	G	G	G	G	G	G	G	G	G	G	G	G	G	G	G	G	G	A
Pf_02_000736539	2	736539	Non-Synonymous	good	Non-degenerate	153	2	PFB0835c	0	G/T	P/Q	1	G	G	G	G	G	G	G	G	G	G	G	G	G	G	G	G	G	G	G	G	G	G	G	G	G	G	G	G	G	G	G	G	G	G	G	G	G
Pf_02_000736728	2	736728	Non-Synonymous	good	Non-degenerate	90	2	PFB0835c	0	G/T	P/Q	0.986486486	G	G	G	G	G	G	G	G	G	G	G	G	G	G	G	G	G	G	G	G	G	G	G	G	G	G	G	G	G	G	G	G	G	T	G	G	G
Pf_02_000737084	2	737084	Intergenic						88	T/G		0.972972973	G	G		T	T	G	T	G	G	T	T	G	T	G	G	T	T	G	G	T	T	T	G	T	G	G	G	G	G	G	G	G	G	G	G	T	G
Pf_02_000737634	2	737634	Intergenic						638	A/G		0.972972973	A	A	A	A	A	A	A	A	A	A	A	A	A	A	A	A	A	A	A	A	A	A	A	A	A	A	G		G	G	G	G	G	A		A	A
Pf_02_000741205	2	741205	Non-Synonymous	good	Non-degenerate	65	1	PFB0845w	0	G/T	D/Y	0.959459459	G	G		G	G	G	G	G	G	G	G	G	G	G	G	G	G		G	G	G	G	G	G	G	G	G	G	G	G	G	G	G	G	G	G	G
Pf_02_000742073	2	742073	Intronic					PFB0845w	0	C/A		1	C	C	C	C	C	C	C	C	C	C	C	C	C	C	C	C	C	C	C	C	C	C	A	C	C	C	C	C	C	C	C	C	C	C	C	C	C
Pf_02_000745413	2	745413	Non-Synonymous	good	Non-degenerate	442	2	PFB0855c	0	T/A	E/V	0.972972973	T	T		T	T	T	T	T	T	T	T	T	T	T	T	T	T	T	T	T	T	T	T	T	T	T	T	T	T	T	T	T	T	T	T	T	T
Pf_02_000747885	2	747885	Intronic					PFB0855c	0	T/C		1	C	T	T	T	T	T	T	T	T	T	T	T	T	T	T	T	T	T	T	T	T	T	T	T	T	T	T	T	T	T	T	T	T	T	T	T	T
Pf_02_000758438	2	758438	Non-Synonymous	good	Non-degenerate	1008	1	PFB0870w	0	G/T	V/L	1	G	G	G	G	G	G	G	G	G	G	G	G	G	G	G	G	G	G	G	G	G	G	G	G	G	G	G	G	G	G	G	G	G	G	G	G	G
Pf_02_000760016	2	760016	Non-Synonymous	good	Non-degenerate	1534	1	PFB0870w	0	G/T	S/A	0.986486486	G	G	G	G	G	G	G	G	G	G	G	T	G	G	G	G	G	G	G	G	G	G	G	G	G	G	G	G	G	G	G	G	G	G	G	G	G
Pf_02_000761193	2	761193	Non-Synonymous	good	Non-degenerate	1926	2	PFB0870w	0	C/G	P/R	1	C	C	C	C	C	C	C	C	C	C	C	C	C	C	C	C	C	C	C	C	C	C	C	C	C	C	C	C	C	C	C	C	C	C	C	C	C
Pf_02_000766034	2	766034	Intergenic						1084	A/T		0.878378378	A	A		A	A	A	A	A	A	A	A	A	A	A	A	A	A	A	A	A	A	A	A		A	A	A	A	A	A	A	A	A		A	A	A
Pf_02_000766631	2	766631	Intergenic						518	T/A		0.986486486	A	T	A	T	T	T	T	T	T	T	T	T	T	A	A	T	T	A	T	T	T	T	T	A	A	T	T	T	A	A	T	A	T	T	T	T	T
Pf_02_000771002	2	771002	Non-Synonymous	good	2	415	1	PFB0880w	0	C/G	L/V	1	C	C	C	C	C	C	C	C	C	C	C	C	C	C	C	C	C	C	C	C	C	C	G	C	C	C	C	C	C	C	C	C	C	C	C	C	C
Pf_02_000772520	2	772520	Synonymous	good	2	3	3	PFB0885w	0	G/A	K	1	G	G	G	G	G	G	G	G	G	G	G	G	G	G	G	G	G	A	G	G	G	G	G	G	G	A	G	G	G	G	G	G	G	G	G	G	G
Pf_02_000774889	2	774889	Intergenic						748	G/A		1	G	G	G	A	G	A	G	A	A	G	A	G	A	G	G	G	G	G	A	G	A	G	G	G	G	A	G	A	G	G	A	G	A	G	G	G	G
Pf_02_000778890	2	778890	Intergenic						526	A/G		0.959459459	A	A	A	A	A	A	A	A	A	A	A	A	A	A	A	A	A	A	A	A	A	A	A	A	A	A	A	A	A	A	A	A	A	A	A	A	A
Pf_02_000778974	2	778974	Intergenic						442	G/A		1	G	G	G	G	G	G	G	G	G	G	G	G	G	G	G	G	G	G	G	G	G	G	G	G	G	G	G	G	G	G	G	G	G	G	G	G	G
Pf_02_000780330	2	780330	Non-Synonymous	good	Non-degenerate	601	1	PFB0895c	0	T/C	I/V	1	T	T	T	T	T	T	T	T	T	T	T	T	T	T	T	T	T	T	T	T	T	T	T	T	T	T	T	T	T	T	T	T	T	C	T	T	T
Pf_02_000781105	2	781105	Non-Synonymous	good	2	342	3	PFB0895c	0	A/C	H/Q	1	A	A	A	A	C	A	A	A	A	A	A	A	A	A	A	A	A	A	A	A	A	A	A	A	A	C	A	A	A	A	A	A	A	A	A	C	A
Pf_02_000781676	2	781676	Non-Synonymous	good	Non-degenerate	152	2	PFB0895c	0	A/C	V/G	0.986486486	A	A	A	A	A	A	A	A	A	A	A	A	A	A	A	A	A	A	A	A	A	A	A	A	A	A	A	A	A	A	A	A	A	C	A	A	A
Pf_02_000783867	2	783867	Non-Synonymous	good	Non-degenerate	248	1	PFB0900c	0	A/G	Y/H	1	A	A	A	A	A	A	A	A	A	A	A	A	A	A	A	A	A	A	A	A	A	A	A	A	A	A	A	A	A	A	A	A	A	G	A	A	A
Pf_02_000784784	2	784784	Non-Synonymous	good	Non-degenerate	15	1	PFB0900c	0	C/T	K/E	0.986486486	C	C	C	T	C	C	T	T	T	T	T	T	T	C	C	T	C	T		C	C	T	C	T	C	T	C	C	C	C	C	C	C	C	C	C	C
Pf_02_000785949	2	785949	Intergenic						919	A/G		1	A	A	A	A	A	A	G	A	A	A	G	A	G	A	A	A	A	A	A	A	A	A	A	A	G	A	A	A	A	A	A	A	A	A	A	G	A
Pf_02_000786022	2	786022	Intergenic						846	T/A		1	A	A	A	T	T	T	A	A	T	T	A	T	A	T	T	A	T	T	A	A	A	T	A	T	T	T	A	T	A	A	A	A	A	A	A	A	T
Pf_02_000787410	2	787410	Non-Synonymous	good	Non-degenerate	106	1	PFB0905c	0	T/C	K/E	1	T	C	T	T	T	T	T	T	T	T	T	T	T	T	T	T	T	T	T	T	T	T	T	T	T	T	T	T	T	T	T	T	T	T	T	T	C
Pf_02_000787899	2	787899	Intergenic						174	C/T		1	C	C	C	C	C	C	C	C	C	C	C	C	C	C	C	C	C	C	C	C	C	C	C	C	C	T	C	C	C	C	C	C	C	C	C	C	C
Pf_02_000787949	2	787949	Intergenic						224	G/A		1	G	G	G	G	G	G	G	G	G	G	G	G	G	G	G	G	G	G	G	G	G	G	G	G	G	G	G	G	G	G	G	G	G	G	G	G	G
Pf_02_000788131	2	788131	Intergenic						406	A/G		1	A	A	A	A	A	A	A	A	A	A	A	A	A	A	A	A	A	A	A	A	A	A	A	A	A	G	A	A	A	A	A	A	A	A	A	A	A
Pf_02_000790318	2	790318	Intergenic						1144	T/A		0.972972973	T	A	T	T	T	T	T	T	T	A	T	T	T	A	T	T	T	T	T	T	T	T	T	T	A	T	T	A	T	T	T	T	T	T	T	T	T
Pf_02_000796074	2	796074	Intergenic						676	C/G		1	C	C	C	C	C	C	C	C	C	C	C	C	C	C	G	C	C	C	C	C	C	G	C	C	C	C	C	G	C	C	C	C	C	C	C	C	G
Pf_02_000796427	2	796427	Intergenic						323	C/A		1	C	C	C	C	C	C	C	C	C	C	C	C	C	C	C	C	C	C	C	C	C	C	C	C	C	C	C	C	C	C	C	C	C	C	C	C	C
Pf_02_000796940	2	796940	Non-Synonymous	good	Non-degenerate	64	2	PFB0915w	0	C/A	A/D	1	C	C	C	C	C	C	C	C	C	C	C	C	C	C	C	C	C	C	C	C	C	C	C	C	C	C	C	C	C	C	C	C	C	A	C	C	C
Pf_02_000797144	2	797144	Synonymous	good	4	79	3	PFB0915w	0	A/T	V	0.959459459	T	T	A	A	T	A		A	T	T	A	A	A	T	T	T	A	A	T	T	A	A	T	T	A	A	A		T		A	T	T	A	A	A	T
Pf_02_000798864	2	798864	Non-Synonymous	good	Non-degenerate	653	1	PFB0915w	0	A/G	T/A	0.932432432	A	A		A	A	A	G	A	A	A		A	A	G	G	A	A	A	A	A	A	G	A	A	G	G	A	A	G	G		G	G		A	A	G
Pf_02_000798905	2	798905	Synonymous	good	4	666	3	PFB0915w	0	C/T	L	0.986486486	C	C		C	C	C	T	C	C	C	C	C	C	T	T	C	C	C	C	C	C	T	C	C	T	T	C	C	T	T	C	T	T	C	C	C	T
Pf_02_000799041	2	799041	Non-Synonymous	good	Non-degenerate	712	1	PFB0915w	0	G/A	E/K	1	G	G	G	A	G	G	G	A	A	G	G	G	G	G	G	G	G	G	G	G	G	G	G	G	G	G	G		G	G	G	G	G	A	G	G	G
Pf_02_000799051	2	799051	Non-Synonymous	good	Non-degenerate	715	2	PFB0915w	0	G/A	S/N	1	G	A	A	A	G	A	G	A	A	G	A	G	A	A	G	G	A	G	G	G	G	A	G	G	G	G	A		G	G	A	G	G	A	A	A	G
Pf_02_000800015	2	800015	Synonymous	good	2	1036	3	PFB0915w	0	A/G	E	1	G	A	G	G	A	G	A	A	A	A	A	A	A	A	A	A	A	A	G	G	A	A	G	G	A	A	G	A	A	A	G	A	A	A	G	A	A
Pf_02_000800649	2	800649	Non-Synonymous	good	Non-degenerate	1248	1	PFB0915w	0	G/A	D/N	0.972972973	G	G	G	G	G	G	G	G	G	G	G	G	G	G	G	G	G	G	G	G	G	G	G	G	G	G	G	G	G		G	G	G	G	G	G	G
Pf_02_000800693	2	800693	Synonymous	good	2	1262	3	PFB0915w	0	G/A	K	1	G	G	G	G	G	G	A	G	G	G	G	G	G	G	G	A	G	G	A	G	A	G	G	G	G	G	G	G	G	G	G	G	G	G	G	G	G
Pf_02_000800963	2	800963	Synonymous	good	4	1352	3	PFB0915w	0	C/T	V	1	C	C	C	C	C	C	C	C	C	C	C	C	C	C	C	C	C	C	C	C	C	C	C	C	C	C	C	C	C	C	C	C	C	C	C	C	C
Pf_02_000801563	2	801563	Non-Synonymous	good	2	1552	3	PFB0915w	0	A/T	S/R	1	T	A	A	T	T	A	T	A	T	T	A	A	A	A	A	T	A	T	A	A	T	A	A	A	T	T	A	A	A	A	A	A	T	A	A	A	A
Pf_02_000804999	2	804999	Non-Synonymous	good	Non-degenerate	122	2	PFB0920w	0	C/T	L/S	1	C	C	T	C	C	T	T	C	C	T	T	C	T	C	C	C	C	T	C	T	T	C	C	C	C	T	T	C	T	T	T	T	T	C	T	C	C
Pf_02_000805197	2	805197	Non-Synonymous	good	Non-degenerate	188	2	PFB0920w	0	A/G	N/S	1	A	A	A	A	A	A	A	A	A	A	A	A	A	A	A	A	A	A	A	A	A	A	A	A	A	A	A	A	A	A	A	A	A	A	A	A	G
Pf_02_000805836	2	805836	Non-Synonymous	good	Non-degenerate	401	2	PFB0920w	0	G/A	S/N	1	G	G	G	G	G	G	A	G	G	G	G	G	G	G	G	G	G	G	G	G	G	G	G	G	G	G	G	G	G	G	G	G	G	G	G	G	G
Pf_02_000805847	2	805847	Non-Synonymous	good	Non-degenerate	405	1	PFB0920w	0	T/G	S/A	0.972972973	G	G	T	T		T	T	T	G	T	G	G	G	G	G	G	G	T	G	G	G	G	G	G	G	T	G	G	T	T	T	T	T	T	G	G	G
Pf_02_000805863	2	805863	Non-Synonymous	good	Non-degenerate	410	2	PFB0920w	0	A/G	E/G	1	A	A	A	A	A	A	A	A	A	A	A	A	A	A	A	G	A	A	A	A	A	A	A	A	A	A	A	A	A	A	A	A	A	A	A	A	G
Pf_02_000805981	2	805981	Synonymous	good	2	449	3	PFB0920w	0	A/G	E	1	G	G	A	G	G	A	A	A	A	G	G	G	G	G	G	G	G	A	G	G	G	G	G	G	G	A	G	G	A	A	G	A	A	A	G	G	G
Pf_02_000806685	2	806685	Non-Synonymous	good	Non-degenerate	684	2	PFB0920w	0	C/T	S/F	1	C	C	C	C	C	T	C	C	C	C	C	C	C	C	C	C	C	C	C	C	C	C	C	C	C	C	C	C	T	T	C	T	T	C	C	C	C
Pf_02_000806769	2	806769	Non-Synonymous	good	Non-degenerate	712	2	PFB0920w	0	A/T	E/V	1	A	A	A	A	A	A	A	A	A	A	A	A	A	A	A	A	A	A	A	A	A	A	A	A	A	A	A	A	T	T	A	T	T	A	A	A	A
Pf_02_000806791	2	806791	Non-Synonymous	good	2	719	3	PFB0920w	0	A/T	K/N	1	A	A	A	A	A	A	A	A	A	A	A	A	A	A	A	A	A	A	A	A	A	A	A	A	A	A	A	A	T	T	A	T	T	A	A	A	A
Pf_02_000809976	2	809976	Non-Synonymous	good	2	26	1	PFB0921c	0	A/T	L/I	1	A	A	A	A	A	A	A	A	A	A	A	A	A	A	A	A	A	A	A	A	A	A	A	A	A	A	A	A	A	A	A	A	A	T	A	A	A
Pf_02_000810580	2	810580	Intergenic						284	G/C		0.972972973	G	G		G	C	G	G	G	G	G	G	G	G	G	G	G	G	G	G	G	G	G	G	G	G	G	G	G	G	G	G	G	G	C	G	G	G
Pf_02_000814727	2	814727	Intergenic						75	C/T		0.945945946	C	C		C	C	C	C	C	C	C	C	C	C	C	C	C	C	C	C	C	C	C	C	C	C	C	C	C	C	C	C	C	C	C	C	C	C
Pf_02_000815742	2	815742	Intergenic						1090	G/A		1	G	G	G	G	G	G	G	G	G	G	G	G	G	G	G	G	G	G	G	G	G	G	G	G	G	G	G	G	G	G	G	G	G	A	G	G	G
Pf_02_000818134	2	818134	Intergenic						2293	G/C		0.986486486	G	G		G	G	G	G	C	G	G	G	G	G	C	C	G	G	C	G	G	G	G	C	G	G	G	G	C	G	G	G	G	G	C	G	C	G
Pf_02_000819315	2	819315	Intergenic						1112	C/A		1	C	C	C	C	C	C	C	C	C	C	C	C	C	C	C	C	C	C	C	C	C	C	C	C	C	C	C	C	C	C	C	C	C	C	C	C	C
Pf_02_000826007	2	826007	Intergenic						1145	C/A		1	C	C	C	C	C	A	A	C	C	C	C	A	C	C	C	A	C	C	C	A	A	A	C	C	C	C	C	C	C	C	C	C	C	C	C	C	A
Pf_02_000826141	2	826141	Intergenic						1279	A/C		1	A	A	A	A	A	A	A	A	A	A	A	A	A	A	A	A	A	A	A	A	A	A	A	A	A	A	A	A	A	A	A	A	A	A	A	A	A
Pf_02_000833502	2	833502	Intergenic						301	T/A		0.945945946		T	T	T	A	T	T	T	T	T	T	T	T	A	T	A	T	T	T	T	T	T	T	T	T	A	T		T	T	T	T	T	T	T	T	T
Pf_02_000834443	2	834443	Non-Synonymous	good	Non-degenerate	172	3	PFB0932w	0	G/A	W/*	0.986486486	G	G		G	G	G	G	G	G	G	G	G	G	G	G	G	G	G	G	G	G	G	G	G	G	G	G	G	G	G	G	G	G	G	G	G	A
Pf_02_000836356	2	836356	Intergenic						1670	G/A		0.878378378	G	A		A	A	A	G	A	G	A	A	G	A	A	A	A	A	A		A	G	A	A		G	A	A	A	A	A	A	A	A	A	A	A	G
Pf_02_000838605	2	838605	Intergenic						236	A/T		0.986486486	A	A	A	T	A	A	A	A	A	A	A	A	A	A	A	A	A	T	A	T	A	A	A	A	A	A	T	A	A	T	T	T	T	T	T	A	A
Pf_02_000839140	2	839140	Synonymous	good	3	100	3	PFB0935w	0	T/A	I	0.918918919	T	T	T	T	T	T	T	T	T	T	A	T		T	T	T	T	A	T	T	T		T		T	T	T	T	T	A	T	A	A	T	T	T	T
Pf_02_000839249	2	839249	Non-Synonymous	good	Non-degenerate	137	1	PFB0935w	0	G/A	D/N	1	G	A	A	A	A	A	A	G	A	A	A	A	A	G	G	A	A	G	A	G	A	A	A	A	G	A	G	G	G	A	G	A	A	G	G	G	A
Pf_02_000839362	2	839362	Synonymous	good	4	174	3	PFB0935w	0	A/T	A	0.972972973	T	T	T	T		T	T	A	T	T	T	T	T	A	A	T	A	A	T	A	T	T	T	T	A	T	A	A	A	T	A	T	T	T	A	A	T
Pf_02_000839368	2	839368	Synonymous	good	2	176	3	PFB0935w	0	G/A	K	0.891891892	A	A	A	A	A	A	A	G	A	A	A	A	A	G	G	A	G	G	A	G	A	A	A	A	G	A	G	A	G	A	G	A	A	A	G	G	A
Pf_02_000839375	2	839375	Synonymous	good	2	179	1	PFB0935w	0	C/T	L	1	T	T	T	T	T	T	T	C	T	T	T	T	T	C	C	T	C	C	T	C	T	T	T	T	C	T	C	C	C	T	C	T	T	T	C	C	T
Pf_02_000839618	2	839618	Synonymous	good	2	260	1	PFB0935w	0	T/C	L	0.959459459	T	T	T	T	C	T	T	C	T	T	T	T	T	C	T	T	T	C	T	C	T	T	T	T	C	C	C	T	C	T	C	T	T	T	C	C	T
Pf_02_000839683	2	839683	Synonymous	good	3	281	3	PFB0935w	0	A/T	I	0.905405405	T	T		A	A	A		A	T	T	A	T		A	T	A	A	A	T	A	T	A	A	A	A	A	A	A	A	A	A	A	A	A	A	A	T
Pf_02_000840038	2	840038	Synonymous	good	2	347	1	PFB0935w	0	A/C	R	0.986486486	A	A	A	A	A	C	A	A	A	A	A	A	A	C	A	C	A	C	A	A	A	A	A		A	A	A	C	A	C	A	C	C	C	A	A	A
Pf_02_000840739	2	840739	Intronic					PFB0935w	0	C/G		0.905405405	C	C	G	C	C	C	C	C	C	C	C	C	C	C	C	C	C	C	C	C	C	C	C	C	C	C	C	C	C	C	C	C	C	C	C	C	C
Pf_02_000840796	2	840796	Synonymous	good	2	530	1	PFB0935w	0	C/T	L	0.986486486	C	C		C	C	C	C	C	C	C	C	C	C	C	C	C	C	C	C	C	C	C	C	C	C	C	C	C	C	C	C	C	C	C	C	C	C
Pf_02_000840982	2	840982	Synonymous	good	2	543	3	PFB0935w	0	G/A	K	1	A	G	G	A	A	A	A	A	G	A	A	A	A	G	A	A	A	A	G	G	G	A	G	A	A	A	A	A	A	A	A	A	A	A	A	A	A
Pf_02_000841015	2	841015	Non-Synonymous	good	2	554	3	PFB0935w	0	C/A	D/E	1	A	C	A	A	A	A	A	A	C	A	A	A	A	C	A	A	A	A	C	C	C	A	C	A	A	A	A	A	A	A	A	A	A	A	A	A	A
Pf_02_000841513	2	841513	Non-Synonymous	good	Non-degenerate	648	2	PFB0935w	0	G/A	S/N	0.959459459	A	G	G	G	G	G	A	A	G	G	A	G	A	G	G	A	A	A	G	G	G	A	G	A	G		G	A	G	A	G	A	A	A	G	G	G
Pf_02_000841544	2	841544	Synonymous	good	2	658	3	PFB0935w	0	A/G	Q	0.986486486	G	A	A	A	A	A	A	G	A	A	G	A	G	A	A	G	G	G	A	A	A	G	A	G	A	A	A	A	A	G	A	G	G	G	A	A	A
Pf_02_000841561	2	841561	Non-Synonymous	good	Non-degenerate	664	2	PFB0935w	0	A/G	H/R	1	G	A	A	A	A	A	A	G	A	A	G	A	G	A	A	G	G	G	A	A	A	G	A	G	A	A	A	A	A	G	A	G	G	G	A	A	A
Pf_02_000841595	2	841595	Synonymous	good	4	675	3	PFB0935w	0	C/T	S	0.986486486	T	C	C	C	C	C	C	T	C	C	T	C	T	C	C	T	T	T	C	C	C	T	C	T	C	C	C	C	C	T	C	T	T	T	C	C	C
Pf_02_000842012	2	842012	Non-Synonymous	good	2	785	3	PFB0935w	0	A/T	K/N	1	A	A	A	A	A	A	A	A	A	A	A	A	A	A	A	A	T	A	A	A	A	A	T	A	A	A	A	A	A	A	A	A	A	A	A	A	A
Pf_02_000842535	2	842535	Intronic					PFB0935w	0	T/C		0.972972973	C	C		C	C	C	T	C	C	C	T	C	C	C	T	C	T	T	C	T	C	C	C	C	C	C	T		T	T	T	T	T	T	T	C	C
Pf_02_000842641	2	842641	Intronic					PFB0935w	0	G/A		1	G	G	G	G	G	A	G	G	G	G	G	G	G	G	G	A	G	G	G	G	G	G	G	G	G	G	G	G	A	A	G	A	A	A	G	G	G
Pf_02_000842697	2	842697	Non-Synonymous	good	Non-degenerate	969	2	PFB0935w	0	A/G	N/S	0.986486486	A	G	A	A	A	G	A	A	A	A	A	A	A	A	A	G	A	A	A	A	A	A	A	A	A	A	A	A	G	G		G	G	A	A	A	A
Pf_02_000842803	2	842803	Synonymous	good	2	1004	3	PFB0935w	0	C/T	N	1	T	C	C	C	C	C	C	T	T	C	T	T	T	C	T	C	C	C	C	C	C	T	T	T	C	C	C	C	C	C	C	C	C	C	C	C	C
Pf_02_000843094	2	843094	Synonymous	good	2	1101	3	PFB0935w	0	C/T	Y	1	C	C	T	T	C	C	C	C	T	C	C	C	C	C	T	C	C	C	T	C	C	C	T	C	C	C	C	T	C	C	C	C	C	C	C	T	C
Pf_02_000843124	2	843124	Synonymous	good	4	1111	3	PFB0935w	0	T/C	G	1	T	T	C	C	T	T	T	T	C	T	T	C	T	C	C	T	T	T	C	C	C	T	C	T	C	T	T	C	T	T	T	T	T	T	T	C	T
Pf_02_000843190	2	843190	Synonymous	good	4	1133	3	PFB0935w	0	G/A	V	1	A	A	A	G	A	A	A	A	G	A	A	A	A	A	G	A	A	A	G	G	G	A	G	A	G	A	G	G	G	G	G	G	G	A	G	G	A
Pf_02_000843218	2	843218	Non-Synonymous	good	Non-degenerate	1143	1	PFB0935w	0	A/T	S/C	1	A	A	A	A	A	A	A	A	A	A	A	A	A	A	A	A	A	A	A	A	A	A	A	A	A	A	A	A	A	A	A	A	A	A	A	A	A
Pf_02_000843225	2	843225	Non-Synonymous	good	Non-degenerate	1145	2	PFB0935w	0	G/A	G/D	0.932432432	G	G	G	G	G	G	G	G	G	A		G	G	G	G	G		G	G	G	G	G	G	G	G	G	G	G	G	G	G	G	G			G	G
Pf_02_000843227	2	843227	Non-Synonymous	good	Non-degenerate	1146	1	PFB0935w	0	G/T	V/F	0.986486486	T	G	G	G	G	G	G	T	G	G	G	G	G	G	G	G	G	G	G	G	G	G	G	G	G	G	G	G	G	G	G	G	G		G	G	G
Pf_02_000843239	2	843239	Non-Synonymous	good	Non-degenerate	1150	1	PFB0935w	0	C/T	R/C	0.959459459	C	C	T		C	C	C	C	C	C	T	T	T	C	T	C	T	T	C	T	C	T	T	T	T	C	T	C	C	C	C	C	C	T	T	T	C
Pf_02_000843921	2	843921	Non-Synonymous	good	Non-degenerate	1377	2	PFB0935w	0	A/G	C/Y	1	G	G	A	G	G	G	G	G	G	G	A	A	A	G	G	G	A	G	G	A	G	A	G	A	A	G	A	G	A	A	A	A	A	A	A	G	G
Pf_02_000843957	2	843957	Non-Synonymous	good	Non-degenerate	1389	2	PFB0935w	0	C/G	S/T	0.986486486	G	G		G	G	G	G	G	G	G	C	C	C	G	G	G	C	G	C	G	G	C	G	C	C	G	C	G	C	C	C	C	C	C	C	G	G
Pf_02_000844086	2	844086	Non-Synonymous	good	Non-degenerate	1432	2	PFB0935w	0	C/A	T/N	0.986486486	C	C		C	C	A	C	C	C	C	C	A	C	C	C	C	A	C		C	C	C	C	C	C	C	C	C	A	A	C	A	A	A	C	C	C
Pf_02_000844266	2	844266	Intergenic						152	C/T		0.972972973		T	T	C	C	T	T	C	C	T	T	C	C	T	T	T	T	T	C	C	C	C		T	C		C	T	T	T	C	T	T	T	C		T
Pf_02_000844501	2	844501	Intergenic						359	G/T		0.972972973	G	G	T	G	G	G	G	G	G	G	T	G	T	G		G	G	G	G	G	G	T	G	T	G	G	G	G	G	G	G	G	G	G	G	G	G
Pf_02_000844917	2	844917	Intronic					PFB0946c	0	A/G		0.959459459	A	A		A	A	A	A	A	A	A	G	A	G	A	A	A	A	G	G	A	A	G	A	G	A	A	A	A	A	A	A	A	A	A	A	A	A
Pf_02_000845622	2	845622	Synonymous	good	3	72	3	PFB0946c	0	A/T	I	1	T	T	A	A	T	A	A	T	T	A	A	A	A	T	T	A	A	T	A	T	A	A	A	A	T	T	A	A	T	T	A	T	T	A	A	A	T
Pf_02_000845671	2	845671	Non-Synonymous	good	Non-degenerate	56	2	PFB0946c	0	T/C	D/G	0.918918919	C	C	C	T	C	T	T	C	C	T	T	T	T	C	C	T	T	C	T	C	T	T	T		C	C	T	T	C	C	T	C	C	C	T	T	C
Pf_02_000845719	2	845719	Non-Synonymous	good	Non-degenerate	40	2	PFB0946c	0	T/A	K/I	0.972972973	T	T		T	T	T	A	T	T	A	T	T	T	T	T	A	T	T	T	T	T	T	T	T	T	T	T	A	T	T	T	T	T	T	T	T	T
Pf_02_000845793	2	845793	Synonymous	good	2	15	3	PFB0946c	0	C/T	R	0.986486486	T	T	C	C	T	C	C	T	T	C	C	C	C	T	T	C	C	T	C	T	C	C	C	C	T	T	C	C	T	T	C	T	T	C	C	C	T
Pf_02_000845880	2	845880	Intergenic						43	T/A		0.959459459	T	T		A	T	T	T	T	T	T	A	A	A	T	T	T	A	T	A	T	T	A	T	A	T	T	A	T	T	T	A	T	T	A	A	T	T
Pf_02_000845953	2	845953	Intergenic						116	A/T		0.878378378	A	A		T	A	A	A	A		A	T	T	T	A	A	A	T	A	T	A	A	T	A	T	A	A	T	A	T	T	T	T	T	T	T	A	A
Pf_02_000845981	2	845981	Intergenic						144	T/C		0.945945946		C		C	C	T	T	T	C	T	C	C	C	C	C		C	C	C	C	T	C	T	C	C	C	C	T	C	C	C	C	C	C	C		C
Pf_02_000846016	2	846016	Intergenic						179	G/C		0.986486486	C	G		G	C	C	C	C	C	C	G	G	G	G	G	C	G	C	G	C	C	G	C	G	C	C	G	C	G	G	G	G	G	G	G	C	G
Pf_02_000846291	2	846291	Intergenic						454	C/T		0.972972973	C	T		C	C	T	C	C	T	C	T	T	T	T	T	C	T	C		C	T	T	C	T	C	C	T	C	C	C	T	C	C	T	T	C	T
Pf_02_000846392	2	846392	Intergenic						555	T/C		1	T	C	T	T	T	T	T	T	C	T	C	C	C	C	C	T	C	C	C	T	C	C	T	C	T	T	C	T	T	T	C	T	T	C	C	T	C
Pf_02_000846411	2	846411	Intergenic						574	T/C		0.986486486	T	C		T	T	T	T	T	C	T	C	C	C	C	C	T	C	C	C	T	C	C	T	C	T	T	C	T	C	C	C	C	C	C	C	T	C
Pf_02_000846634	2	846634	Intergenic						797	G/T		1	G	G	G	T	T	G	T	G	G	T	G	G	G	G	G	T	G	G	G	T	T	G	T	G	T	T	G	T	G	G	G	G	G	G	G	T	G
Pf_02_000846954	2	846954	Intergenic						533	T/C		1	T	T	T	T	T	T	T	T	T	T	T	T	T	T	T	T	T	T	T	T	T	T	T	C	T	T	T	T	T	T	T	T	T	T	T	T	T
Pf_02_000847252	2	847252	Intergenic						235	A/G		1	A	G	A	A	A	A	A	A	A	A	G	A	G	A	A	G	A	G	G	A	G	A	G	A	A	A	A	G	A	A	A	A	A	A	A	G	A
Pf_02_000847337	2	847337	Intergenic						150	C/A		1	A	A	A	A	A	A	A	A	A	A	C	A	C	A	A	A	A	C	C	A	C	A	C	A	A	A	A	C	A	A	A	A	A	C	A	C	A
Pf_02_000847553	2	847553	Non-Synonymous	good	Non-degenerate	23	1	PFB0950w	0	A/T	Y/N	1	T	A	A	A	A	T	T	T	A	A	A	A	A	T	A	T	T	A	T	A	A	A	A	T	A	A	T	A	T	T	T	T	T	A	T	A	A
Pf_02_000847711	2	847711	Intronic					PFB0950w	0	A/C		1	A	A	A	C	C	A	C	A	C	C	C	A	C	A	C	A	A	A	A	C	A	A	A	A	C	C	A	C	C	C	A	C	C	A	A	A	C
Pf_02_000848045	2	848045	Intronic					PFB0950w	0	A/T		1	T	T	T	A	A	A	A	T	A	A	A	T	A	T	A	A	T	A	A	A	A	T	T	A	A	A	A	A	A	A	A	A	A	A	A	T	A
Pf_02_000848122	2	848122	Intronic					PFB0950w	0	C/T		1	T	T	T	C	C	C	C	T	C	C	C	T	C	T	C	C	T	C	C	C	T	T	T	C	T	C	C	C	T	T	C	T	T	C	C	T	C
Pf_02_000848123	2	848123	Intronic					PFB0950w	0	C/G		1	G	G	G	C	C	C	C	G	C	C	C	G	C	G	C	C	G	C	C	C	G	G	G	C	G	C	C		G	G	C	G	G	C	C	G	C
Pf_02_000848191	2	848191	Intronic					PFB0950w	0	T/A		1	T	T	A	A	T	T	T	T	T	T	T	A	T	T	T	T	A	T	T	T	A	T	A	T	T	T	T	T	A	A	T	A	A	T	T	T	T
Pf_02_000848200	2	848200	Intronic					PFB0950w	0	A/G		1	A	A	G	G	A	A	A	A	A	A	A	G	A	A	A	A	G	A	A	A	G	A	G	A	A	A	A	A	G	G	A	G	G	A	A	A	A
Pf_02_000848270	2	848270	Intronic					PFB0950w	0	A/G		1	A	A	A	A	A	G	A	A	A	A	A	A	A	A	A	G	A	A	G	A	A	A	A	G	A	A	A	A	A	A	A	A	A	A	A	A	A
Pf_02_000848536	2	848536	Non-Synonymous	good	Non-degenerate	115	1	PFB0950w	0	G/T	Y/D	1	T	G	G	G	G	T	G	T	G	G	T	G	T	T	G	T	G	G	G	G	G	G	G	T	G	G	T	G	G	G	G	G	G	G	T	G	G
Pf_02_000848571	2	848571	Synonymous	good	4	126	3	PFB0950w	0	A/C	V	0.986486486	C	A	A	A	A	C	A	C	A	A	C	A	C	C	A	C	A	A	C	A	A	A	A	C	A	A	C	A	A	A	C	A	A	A	C	A	A
Pf_02_000848577	2	848577	Synonymous	good	4	128	3	PFB0950w	0	C/T	S	1	T	C	C	C	C	T	C	T	C	C	T	C	T	T	C	T	C	C	T	C	C	C	C	T	C	C	T	C	C	C	T	C	C	C	T	C	C
Pf_02_000848602	2	848602	Non-Synonymous	good	Non-degenerate	137	1	PFB0950w	0	A/C	P/T	1	C	A	A	A	A	C	A	C	A	A	C	A	C	C	A	C	A	A	C	A	A	A	A	C	A	A	C	A	A	A	C	A	A	A	C	A	A
Pf_02_000848706	2	848706	Synonymous	good	2	171	3	PFB0950w	0	C/T	S	1	T	C	C	C	C	T	C	T	C	C	T	C	T	T	C	T	C	C	T	C	C	C	C	T	C	C	T	C	C	C	T	C	C	C	T	C	C
Pf_02_000848815	2	848815	Non-Synonymous	good	Non-degenerate	208	1	PFB0950w	0	T/A	S/C	1	A	T	T	T	T	A	T	A	T	T	A	T	A	A	T	A	T	T	A	T	T	T	T	A	T	T	T	T	T	T	T	T	T	T	T	T	T
Pf_02_000848829	2	848829	Synonymous	good	2	212	3	PFB0950w	0	T/C	C	1	C	T	T	T	T	C	T	C	T	T	C	T	C	C	T	C	T	T	C	T	T	T	T	C	T	T	T	T	T	T	T	T	T	T	T	T	T
Pf_02_000848879	2	848879	Non-Synonymous	good	Non-degenerate	229	2	PFB0950w	0	C/T	T/M	0.945945946	C	T	T	T	T			T	T	T	C	T		T	T		T	T		T	T	T	T	C	T	T	T	T	T	T	T	T	T	T	T	T	T
Pf_02_000848945	2	848945	Non-Synonymous	good	Non-degenerate	251	2	PFB0950w	0	T/C	A/V	0.986486486	C	T	C		T	C	T	C	T	T	C	T	C	C	T	C	T	T	C	T	T	T	T	C	T	T	T	T	T	T	T	T	T	T	T	T	T
Pf_02_000848962	2	848962	Non-Synonymous	good	Non-degenerate	257	1	PFB0950w	0	G/A	V/I	1	G	A	G	A	G	G	G	G	A	A	G	A	G	G	A	G	A	A	G	A	A	A	A	G	A	A	A	A	A	A	A	A	A	A	A	A	A
Pf_02_000848975	2	848975	Non-Synonymous	good	Non-degenerate	261	2	PFB0950w	0	C/T	V/A	1	T	C	T	T	T	T	T	T	C	C	T	C	T	T	C	T	C	C	T	C	C	C	C	T	C	C	C	C	C	C	C	C	C	C	C	C	C
Pf_02_000848977	2	848977	Non-Synonymous	good	Non-degenerate	262	1	PFB0950w	0	C/A	I/L	1	A	C	A	A	A	A	A	A	C	C	A	C	A	A	C	A	C	C	A	C	C	C	C	A	C	C	C	C	C	C	C	C	C	C	C	C	C
Pf_02_000848986	2	848986	Non-Synonymous	good	Non-degenerate	265	1	PFB0950w	0	G/A	T/A	1	A	G	A	G	G	A	A	A	G	G	A	G	A	A	G	A	G	G	A	G	G	G	G	A	G	G	G	G	G	G	G	G	G	G	G	G	G
Pf_02_000848997	2	848997	Synonymous	good	4	268	3	PFB0950w	0	C/T	A	1	T	C	T	T	T	T	T	T	C	C	T	C	T	T	C	T	C	C	T	C	C	C	C	T	C	C	C	C	C	C	C	C	C	C	C	C	C
Pf_02_000848999	2	848999	Non-Synonymous	good	Non-degenerate	269	2	PFB0950w	0	C/T	V/A	1	T	C	T	T	T	T	T	T	C	C	T	C	T	T	C	T	C	C	T	C	C	C	C	T	C	C	C	C	C	C	C	C	C	C	C	C	C
Pf_02_000849005	2	849005	Non-Synonymous	good	Non-degenerate	271	2	PFB0950w	0	G/C	A/G	1	C	G	C	G	G	C	C	C	G	G	C	G	C	C	G	C	G	G	C	G	G	G	G	C	G	G	G	G	G	G	G	G	G	G	G	G	G
Pf_02_000849096	2	849096	Synonymous	good	2	301	3	PFB0950w	0	A/G	E	1	G	A	G	A	A	G	G	G	A	A	G	A	G	G	A	G	A	A	G	A	A	A	A	G	A	A	A	A	A	A	A	A	A	A	A	A	A
Pf_02_000849105	2	849105	Synonymous	good	2	304	3	PFB0950w	0	G/A	K	1	A	G	A	G	G	A	A	A	G	G	A	G	A	A	G	A	G	G	A	G	G	G	G	A	G	G	G	G	G	G	G	G	G	G	G	G	G
Pf_02_000849357	2	849357	Intergenic						240	T/G		0.986486486	T	G	T	G	G	T	T	T	G	G		G	G	T	G	T	G	G	G	G	G	G	G	T	G	G	G	G	G	G	G	G	G	G	G	G	G
Pf_02_000849493	2	849493	Intergenic						376	C/T		1	T	C	T	C	C	T	T	T	C	C	C	C	C	T	C	T	C	C	C	C	C	C	C	T	C	C	C	C	C	C	C	C	C	C	C	C	C
Pf_02_000849778	2	849778	Intergenic						661	A/T		0.986486486	T	T		A	T	T	T	T	A	T	T	A	T	T	A	T	A	A	T	A	A	A	A	T	A	T	A		A	A	A	A	A	A	A	A	A
Pf_02_000849823	2	849823	Intergenic						706	T/C		0.918918919	C	C			C		T		T	C	T	T	T	C	T	C	T	T		T	T	T	T	C	T	C	T	T	T	T	T	T	T	T	T	T	T
Pf_02_000855253	2	855253	Synonymous	good	2	26	3	PFB0953w	0	A/G	R	1	A	A	A	A	A	A	A	A	A	A	A	A	A	A	A	A	A	A	A	A	A	G	G	A	A	A	A	A	A	A	A	A	A	A	A	A	A
Pf_02_000855465	2	855465	Non-Synonymous	good	Non-degenerate	97	2	PFB0953w	0	A/G	C/Y	1	G	A	G	G	G	G	G	G	A	G	G	A	G	A	G	G	A	A	G	A	A	A	A	G	A	G	A	A	A	A	A	A	A	A	A	A	A
Pf_02_000855560	2	855560	Non-Synonymous	good	Non-degenerate	129	1	PFB0953w	0	A/G	K/E	0.972972973	A	G	A	A	A	A	A	A	A	A	A	G	A	G	A	A	G	G	A	G	G		G	A	G	A	G	A	G	G	G	G	G	G	G	G	A
Pf_02_000855607	2	855607	Non-Synonymous	good	3	144	3	PFB0953w	0	A/G	I/M	1	A	A	A	A	A	A	A	A	A	A	A	A	A	A	A	A	A	A	A	A	A	G	G	A	A	A	A	A	A	A	A	A	A	A	A	A	A
Pf_02_000855639	2	855639	Non-Synonymous	good	Non-degenerate	155	2	PFB0953w	0	T/G	V/G	1	T	T	T	T	T	T	T	T	T	T	T	T	T	T	T	T	T	T	T	T	G	G	T	T	G	T	T	T	T	T	T	T	T	T	T	T	T
Pf_02_000855642	2	855642	Non-Synonymous	good	Non-degenerate	156	2	PFB0953w	0	C/T	A/V	1	C	C	C	C	C	C	C	C	C	C	C	C	C	C	C	C	C	C	C	C	T	T	C	C	T	C	C	C	C	C	C	C	C	C	C	C	C
Pf_02_000855653	2	855653	Non-Synonymous	good	2	160	1	PFB0953w	0	A/T	L/I	0.972972973	T	A	T	T	T	T	T	T	A	T	T	T	T	A	T	T	A	A	T	A	A	A	A	T	A	T	A	A	A	A	A	A	A	T	A	T	A
Pf_02_000855654	2	855654	Non-Synonymous	good	Non-degenerate	160	2	PFB0953w	0	C/T	L/S	0.986486486	T	C	T	T	T	T	T	T	C	T	T	C	T	C	T	T	C	C	T	C	C	C	C	T	C	T	C	C	C	C	C	C	C	C	C	C	C
Pf_02_000855659	2	855659	Non-Synonymous	good	Non-degenerate	162	1	PFB0953w	0	G/T	A/S	1	G	T	G	G	G	G	G	G	T	G	G	T	G	T	G	G	T	T	G	T	T	T	T	G	T	G	T	T	T	T	T	T	T	T	T	T	T
Pf_02_000855663	2	855663	Non-Synonymous	good	Non-degenerate	163	2	PFB0953w	0	C/G	R/P	1	G	C	G	G	G	G	G	G	C	G	G	C	G	C	G	G	C	C	G	C	C	C	C	G	C	G	C	C	C	C	C	C	C	C	C	C	C
Pf_02_000855684	2	855684	Non-Synonymous	good	Non-degenerate	170	2	PFB0953w	0	G/T	V/G	0.986486486	T	G	G	T	G	T	T	T	G	G	T	G	T	T	T	T	T	G	T	T	G	G	G	T	T	T	T	G	G	G		G	G	G	T	G	G
Pf_02_000855735	2	855735	Non-Synonymous	good	2	187	2	PFB0953w	0	T/A	*/L	1	T	T	T	T	T	T	T	T	T	T	T	T	T	T	T	T	T	T	T	T	T	T	T	A	T	T	T	T	T	T	T	T	T	T	T	T	T
Pf_02_000855764	2	855764	Intergenic						28	C/G		1	G	G	G	G	G	G	G	G	C	G	G	C	G	G	G	G	G	G	G	C	G	C	C	G	G	G	G	C	G	G	G	G	G	G	G	G	C
Pf_02_000856816	2	856816	Intergenic						617	A/G		0.945945946	A	A	A	A	A	A	A	A	A	A	A	A	A	A	A	A	A	A	A	A	A	A	A	A	A	A	A	A	A	A	A	A	A	A	A	G	A
Pf_02_000857999	2	857999	Non-Synonymous	good	2	15	3	PFB0954c	0	T/A	F/L	1	A	T	A	A	A	A	A	A	T	A	A	T	A	T	A	A	A	A	A	T	A	T	A	A	A	T	T	T	A	A	A	A	A	A	T	T	T
Pf_02_000858001	2	858001	Non-Synonymous	good	Non-degenerate	15	1	PFB0954c	0	T/A	F/I	1	A	T	A	A	A	A	A	A	T	A	A	T	A	T	A	A	A	A	A	T	A	T	A	A	A	T	T	T	A	A	A	A	A	A	T	T	T
Pf_02_000858371	2	858371	Intergenic						84	T/C		0.959459459	C	C	C	C	C	C	C	C	C	C	T	C	T	C	C	C	C	T	C	C	T		T	T	C	C	C	C	T	T	C	T	T	C	C	C	C
Pf_02_000858650	2	858650	Intronic					PFB1070w	0	A/G		0.986486486	A	A	A	A		A	A	A	A	A	G	A	G	A	A	A	A	A	A	A	A	A	A	G	A	A	A	A	A	A	A	A	A	A	A	A	A
Pf_02_000858657	2	858657	Intronic					PFB1070w	0	T/G		0.986486486	T	T	T	T		T	T	T	T	T	G	T	G	T	T	T	T	T	T	T	T	T	T	G	T	T	T	T	T	T	T	T	T	T	T	T	T
Pf_02_000858666	2	858666	Intronic					PFB1070w	0	A/G		1	A	A	A	A	A	A	A	A	A	A	G	A	G	A	A	A	A	A	A	A	A	A	A	G	A	A	A	A	A	A	A	A	A	A	A	A	A
Pf_02_000859204	2	859204	Intergenic						135	C/T		0.986486486	C	C	C	C	C	C	C	C	C	C	C	C	C	C	C	C	C	C	C	C	C	T	C	T	C	C	C	C	C		C	C	C	C	C	C	C
Pf_02_000859545	2	859545	Intergenic						476	C/T		0.972972973	C	T	C	C	T	C	C	C	C	T	T	C	T	T	C	C	T	T	C	T	T		C	T	C	C	T		C	C	T	C	C	C	T	C	C
Pf_02_000860961	2	860961	Non-Synonymous	good	Non-degenerate	124	2	PFB0955w	0	G/T	R/L	0.986486486	G	G	T	G	G	G	G	G	G	G	G	G	G	G	G	G	G	G	G	G	G	G	G	G	G	G	G	G	G	G	G	G	G	G	G	G	T
Pf_02_000861189	2	861189	Non-Synonymous	good	Non-degenerate	200	2	PFB0955w	0	C/T	A/V	0.986486486	C	C	C	C	C	C	C	C	C	C	C	C	C	C	C	C	C	C	C	C	C	C	C	C	C	C	C	C	C	C	C	C	C	C	C	C	C
Pf_02_000861251	2	861251	Non-Synonymous	good	Non-degenerate	221	1	PFB0955w	0	G/A	T/A	0.959459459	G	G		G	G	G	G	G	G	G	G	G	G	G	G	G	G	G	G	G	G	A	G	G	G	G	G	G	G	G	G	G	G	G	G	G	G
Pf_02_000861334	2	861334	Non-Synonymous	good	Non-degenerate	248	3	PFB0955w	0	G/A	W/*	0.891891892	G	G		G	G	G		G	G	G	G	G	G	G	G	G	G	G	G	G	G		G	G	A	G	G	G	G	G	G	G	G	G	G	G	A
Pf_02_000862536	2	862536	Intergenic						848	T/A		0.918918919	T	T		T	A	T	T	T	T	T	T	T	T	T	T	T	T	T	T	T	T		T	T	T	T	T	T	T	T	T	T	T	T	T	T	T
Pf_02_000863181	2	863181	Intergenic						203	C/T		0.986486486	T	C		C	C	C	C	C	C	T	C	C	C	C	C	C	C	C	C	C	C	T	C	T	C	C	C	C	C	C	C	C	C	C	C	C	C
Pf_02_000863211	2	863211	Intergenic						173	C/T		1	C	C	T	C	C	C	C	C	C	T	C	C	C	C	C	C	C	C	C	C	C	T	C	T	C	T	C	C	C	C	C	C	C	C	C	T	C
Pf_02_000863319	2	863319	Intergenic						65	T/A		1	A	T	T	T	T	T	T	T	T	T	T	T	T	T	T	T	T	T	T	T	T	T	T	T	T	T	T	T	T	T	T	T	T	T	T	T	T
Pf_02_000863523	2	863523	Non-Synonymous	good	Non-degenerate	35	2	PFB0960c	0	G/A	S/F	0.986486486	G	G	G	G	G	G	G	G	G		G	G	G	G	G	G	G	G	G	G	G	A	G	A	G	G	A	G	G	G	G	G	G	G	A	G	A
Pf_02_000863533	2	863533	Non-Synonymous	good	Non-degenerate	32	1	PFB0960c	0	G/A	Q/*	0.905405405	G	G	G	G	G	G	G	A	G	A	A	G	A	G	G	G	G	A	G	G	A		G		G	A	A	G	G	G	G	G	G	G	A	G	G
Pf_02_000863547	2	863547	Non-Synonymous	good	Non-degenerate	27	2	PFB0960c	0	G/T	T/K	1	G	G	G	G	G	G	G	G	G	G	G	G	G	G	G	G	G	G	G	G	G	T	G	T	G	G	T	G	G	G	G	G	G	G	T	G	T
Pf_02_000863608	2	863608	Non-Synonymous	good	Non-degenerate	7	1	PFB0960c	0	C/T	A/T	1	C	C	C	C	C	C	C	C	C	C	C	C	C	C	C	C	C	C	C	C	C	T	C	C	C	C	T	C	C	C	C	C	C	C	T	C	T
Pf_02_000863666	2	863666	Intergenic						40	C/T		1	C	C	C	C	C	C	C	C	C	C	C	C	C	C	C	C	C	C	C	C	C	T	C	T	C	C	T		C	C	C	C	C	C	T	C	T
Pf_02_000863695	2	863695	Intergenic						69	G/A		0.986486486	G	G	G	G	G	G		G	G	G	G	G	G	G	G	G	G	G	G	G	G	A	G	G	G	G	A	G	G	G	G	G	G	G	A	G	A
Pf_02_000863796	2	863796	Intergenic						170	G/T		1	G	G	G	G	G	G	G	G	G	T	G	G	G	G	G	G	G	G	G	G	G	T	G	T	T	G	T	G	G	G	G	G	G	G	T	T	T
Pf_02_000864070	2	864070	Intergenic						444	A/T		0.986486486	A	A	A	A	A	A	A	A	A	T	A	A	A	A	A	A	A	A	A	A	A	T	A	T	A	A	T	A	A	A	A	A	A	A	T	A	T
Pf_02_000866313	2	866313	Non-Synonymous	good	2	4	3	PFB0965c	0	C/A	Q/H	0.851351351	C	A		C	C	C	C	C	C		C	C	C	C	A	C	A	C	C	C	C	C	C		A	C	C	C	A	A	A	A	A	C		C
Pf_02_000866462	2	866462	Intergenic						138	T/C		0.851351351	C	T		T	T	T	T	T	T		T	T	T	T	T	T	T	T	T	T	T		T	T	T	T		T	T	T	T	T	T	T		T	T
Pf_02_000866594	2	866594	Intergenic						270	T/C		0.986486486	T	T	T	T	T	T	T	T	T	T	T	T	T	T	T	T	T	T	T	T	T	T	T	T	T	T	T	T	T	T	T	T	T	T	T	T	T
Pf_02_000868390	2	868390	Intergenic						1116	A/G		0.851351351	A	A	A	A	A	A	A	G	A		A	A	A	A	A	A	A	A	A	G	A	A	A	A	A	A		A	A	A	A	A	A	A		A	A
Pf_02_000869519	2	869519	Non-Synonymous	good	Non-degenerate	490	2	PFB0970c	0	C/T	Y/C	0.972972973	C	C	C	C	C	C	C	C	C	C	C	C	C	T	T	C	C	C	C	C	C	C	C	C	C	C	C	C	C	C	C	C	C	C	C	C	C
Pf_02_000870709	2	870709	Non-Synonymous	good	2	93	3	PFB0970c	0	C/A	L/F	0.810810811	A	A	A	A	A	C	A		A		A	A	A	C	C		A	A	A	C	A		A	A	A	A	A	A	A	A	A	A	A			A	A
Pf_02_000870872	2	870872	Non-Synonymous	good	Non-degenerate	39	2	PFB0970c	0	G/C	S/*	0.851351351	G	G	C	C	G	G		G			G	G	G	G	G	G		C			G	C	C		C		C	C	G	G	G	G	G	G	C	G	C
Pf_02_000871905	2	871905	Intergenic						783	A/C		0.972972973	A	A		A	A	A	A	A	A	A	A	A	A	A	A	C	C	C	A	A	A	A	A	A	A	A	A	A	C	C	C	C	C		A	A	A
Pf_02_000872785	2	872785	Intergenic						344	G/A		1	A	A	A	A	G	A	A	G	A	A	A	G	A	A	A	G	G	A	A	G	A	A	A	A	A	G	A		G	G	G	G	G	A	A	A	A
Pf_02_000873105	2	873105	Intergenic						24	G/T		0.986486486	G	G	T	G	T	G	G	T	G	T	G	G	G	G	G	T	T	T	G	T	G	T	G	T	G	T	T	G	T	T	T	T	T	G	T	G	T
Pf_02_000873110	2	873110	Intergenic						19	G/T		0.986486486	G	G	T	G	T	G	G	T	G		G	G	G	G	G	T	T	T	G	T	G	T	G	T	G	T	T	G	T	T	T	T	T	G	T	G	T
Pf_02_000873180	2	873180	Non-Synonymous	good	Non-degenerate	18	1	PFB0972w	0	G/T	D/Y	0.824324324	G	G		G	T	G	G	T	G	T	G	T	G	G	G	T	T	T	G	T	G		G		G	T			T	T	T	T	T	G		G	G
Pf_02_000873202	2	873202	Non-Synonymous	good	Non-degenerate	25	2	PFB0972w	0	T/C	I/T	1	T	T	T	T	C	T	T	C	T	T	T	T	T	T	T	C	C	C	T	C	T	T	T	T	T	C	T	T	T	C	C	C	C	T	T	T	T
Pf_02_000873211	2	873211	Non-Synonymous	good	Non-degenerate	28	2	PFB0972w	0	T/C	F/S	0.851351351	T	T	T	T	C	T	T	C	T	T	T	T	T	T	T	C	C	C	T	C	T	T	T		T	C		T		C	C	C	C	T		T
Pf_02_000873260	2	873260	Synonymous	good	4	44	3	PFB0972w	0	T/C	T	1	T	T	T	T	C	T	T	C	T	T	T	T	T	T	T	C	C	C	T	C	T	T	T	T	T	C	T	T	T	C	C	C	C	T	T	T	T
Pf_02_000873311	2	873311	Synonymous	good	2	61	3	PFB0972w	0	A/G	K	0.905405405		A	G	A	G	A	G	G	A	A	G	A	A	A	A	G	G	G	A	G		G		G	A	G	G	A	G	G	G	G	G	G	G	A	G
Pf_02_000873317	2	873317	Synonymous	good	2	63	3	PFB0972w	0	G/A	*	0.878378378	G	G	A	G	A	G		A	G	G		G	G	G	G	A	A	A	G	A	G	A	G	A	G	A	A	G	A	A	A	A	A		A	G	A
Pf_02_000873556	2	873556	Intergenic						239	G/C		0.959459459	G	G	C	G		G	G	C	G	G	G	G	G	G	G	G	C	C	G	C	G	C	G		G	C	C	G		G	G	G	G	G	C	G	C
Pf_02_000873868	2	873868	Intergenic						47	G/T		0.945945946	T	G		T	G	G		G	G	G	T	G	G	G	G	T	G	G	G	G	T	T	T	T	G	G	T	G	T	G	G	G	G	T	T		T
Pf_02_000873902	2	873902	Intergenic						13	A/C		0.905405405	C	C	C	C	A	C	C	A	C	C	C	C	C	C	C	C	A	C	C	C	C	C	C	C	C	A		C	C	A	A	A	A	C	C	C	C
Pf_02_000874048	2	874048	Non-Synonymous	good	Non-degenerate	21	2	PFB0973c	0	T/G	H/P	1	T	T	T	T	T	T	T	T	T	T	T	T	T	T	T	T	T	T	T	G	T	G	T	G	T	G	G		G	T	T	T	T	T	G	T	G
Pf_02_000874050	2	874050	Synonymous	good	4	20	3	PFB0973c	0	T/A	P	1	T	T	T	T	T	T	T	T	T	T	T	T	T	T	T	T	T	T	T	A	T	A	T	A	T	A	A		A	T	T	T	T	T	A	T	A
Pf_02_000874062	2	874062	Non-Synonymous	good	2	16	3	PFB0973c	0	T/A	Q/H	1	T	T	T	T	T	T	T	T	T	T	T	T	T	T	T	T	T	T	T	A	T	A	T	A	T	A	A		A	T	T	T	T	T	A	T	A
Pf_02_000874083	2	874083	Synonymous	good	2	9	3	PFB0973c	0	A/G	F	1	A	A	A	A	A	G	A	A	A	A	A	A	A	A	A	A	A	A	A	G	A	G	A	G	A	G	G		G	A	A	A	A	A	G	A	G
Pf_02_000874085	2	874085	Non-Synonymous	good	Non-degenerate	9	1	PFB0973c	0	A/G	F/L	0.986486486	A	A	A	A	A		A	A	A	A	A	A	A	A	A	A	A	A	A	G	A	G	A	G	A	G			G	A	A	A	A	A	G	A	G
Pf_02_000874104	2	874104	Synonymous	good	4	2	3	PFB0973c	0	A/G	V	0.864864865	A	A	A	A	A	A	A	A	A	A	A	A	A	A	A	A	A	A	A	G	A		A	A	A	G	A	G	A	A	A	A	A	A	A	A
Pf_02_000887067	2	887067	Synonymous	good	2	51	3	PFB1000w	0	G/A	L	0.959459459	A	A	A	A	G	A	A	A	A	A	A	A	A	A	G	A	A	A	A	G		A	A	A	G	G	G	A	G	G	A	G	G	G	G	G	A
Pf_02_000889928	2	889928	Non-Synonymous	good	Non-degenerate	45	2	PFB1005w	0	A/C	T/N	0.986486486	C	C	C	A	C	A	A	A	A	C	C		C	C	C	C	C	A	C	C	A		C	C	C	C	C	A	C	C	C	C	C	C	A	C	C
Pf_02_000890557	2	890557	Non-Synonymous	good	Non-degenerate	255	1	PFB1005w	0	G/A	N/D	0.891891892	A	G		G	G	G	A	G	G	A	G	G	G	G	G	G	G	A		G	G	A	G		G	A	A	G	A	A	A	G	G	A	A	G	G
Pf_02_000890566	2	890566	Non-Synonymous	good	Non-degenerate	258	1	PFB1005w	0	G/A	K/E	0.905405405	A	G	G	G	A	G		G	G	A	G		G	A	G	G	G	A	G	G	G	A	G			A	A	G	A	A	A	G	A	G	A	G	G
Pf_02_000890592	2	890592	Non-Synonymous	good	2	266	3	PFB1005w	0	T/A	E/D	0.932432432	T	T	T	T	A	T	T	T	T	A	T	T	T	A	T	T	T	A	T	T	T	T	T	T	T	T	A	T	A		A	T		T	A	T	T
Pf_02_000892193	2	892193	Intergenic						663	G/A		1	G	G	G	G	G	G	G	G	G	G	G	A	G	A	G	G	G	A	G	G	G	G	G	G	G	A	G	G	G	G	G	G	G	G	G	G	G
Pf_02_000894007	2	894007	Non-Synonymous	good	Non-degenerate	303	2	PFB1010w	0	C/A	E/A	0.972972973	C	C	C	C	A	C	C	C	C	C	C	C	C	C	C	C	C	C	C	C	C	C	C	C	C	C	C	C		C	C	C	C	C	C	C	C
Pf_02_000899704	2	899704	Synonymous	good	4	51	3	PFB1020w	0	G/A	P	0.905405405	A	A	A	A	A	G	G	A	A	G	G	A	G	A	A		G	A	A	G	A	A	A	A	A	A	G	A	A	A	A	A	A		A	A	G
Pf_02_000899846	2	899846	Non-Synonymous	good	Non-degenerate	99	1	PFB1020w	0	C/A	N/H	0.810810811	C	A	A		A	A	A	A	A	A	C	A		C	C	A	A	A	A	A	A	C	A	A	A	A		A		A	A	A	A	A	A	A	C
Pf_02_000899860	2	899860	Synonymous	good	4	103	3	PFB1020w	0	T/C	P	0.959459459	T	C		T	T	T	T	T	T	T	T	T	T	T	T	T	T	T	C	T	T	T	C	C	T	T	T	T	T	T	T	T	T	T	T	T	T
Pf_02_000899881	2	899881	Non-Synonymous	good	2	110	3	PFB1020w	0	T/A	D/E	0.945945946		A	T	A	T	A	T	A	A	A	A		A	A	A	A	T	A	T	A	A	A	A	T	A	T	A	A	A	T	T		A		T	A	A
Pf_02_000899897	2	899897	Non-Synonymous	good	Non-degenerate	116	1	PFB1020w	0	G/A	K/E	1	G	G	G	G	G	G	G	G	G	G	G	G	G	G	G	G	G	G	A	G	G	G	G	A	G	G	G	G	G	A	G	G	G	G	G	G	G
Pf_02_000899903	2	899903	Non-Synonymous	good	Non-degenerate	118	1	PFB1020w	0	G/A	V/I	1	A	A	A	A	A	A	A	A	A	G	A	A	A	A	A	A	A	A	G	A	A	A	A	G	A	A	A	A	A	A	A	A	A	A	A	A	A
Pf_02_000899912	2	899912	Non-Synonymous	good	Non-degenerate	121	1	PFB1020w	0	G/A	D/N	0.878378378	A	A		A	A	A	A	A	A	G	A	A	A	A	A	A	A	A	G	A	A	A	A	G	A	A	A	A	A	A	A	A	A		A	A	A
Pf_02_000899929	2	899929	Synonymous	good	2	126	3	PFB1020w	0	G/A	L	1	A	G	G	A	G	A	G	G	G	G	G	G	G	G	G	G	G	G	A	G	G	G	A	A	A	G	G	G	G	G	G	G	A	G	G	G	G
Pf_02_000899935	2	899935	Synonymous	good	4	128	3	PFB1020w	0	G/A	S	0.972972973	A	G	G	A	G	A	G	G	G	A	G	G	G	G	G	G	G	G	A	G	G	G	A	A	A	G	G		G	G	G	G	A	G	G	G	G
Pf_02_000899946	2	899946	Non-Synonymous	good	Non-degenerate	132	2	PFB1020w	0	C/A	Q/P	0.972972973	C	C	C	C	C	C	C	C	C	C	C	C	C	C	C	C	C	C	A	C	C	C	C	A	C	C	C	C	C	C	C		C	C	C	C	C
Pf_02_000900133	2	900133	Synonymous	good	4	194	3	PFB1020w	0	T/C	A	0.959459459		T	T	T	C	T	T	T	T	C	T	C	T	C		T	T	T	C	T	T	T	T	C	C	T	T	T	T	T	T	T	T	T	T	T	T
Pf_02_000905573	2	905573	Non-Synonymous	good	Non-degenerate	253	2	PFB1035w	0	C/T	A/V	0.918918919	T	T	T	C	C	T		T	T	T	C	T	C	T	C	T	C	T	T	T	T	C	T	T	T	C	T	T	T	T	T	T	T	C	T	C	C
Pf_02_000905608	2	905608	Non-Synonymous	good	Non-degenerate	265	1	PFB1035w	0	G/A	E/K	0.824324324	A		A	A	A		G	G	A	G	A	G	A		A	A	G	A	A	A	G	A	A	A	A	G	A		A		A	A	A	A	A	G	G
Pf_02_000905645	2	905645	Non-Synonymous	good	Non-degenerate	277	2	PFB1035w	0	C/G	A/G	0.891891892	C	C	G	C	C	G	C	G		G	C	C	C	G	C	G	G	C	G	G	G	C	G	C	C	C	G		G	G	G	G		C	G	C	C
Pf_02_000905651	2	905651	Non-Synonymous	good	Non-degenerate	279	2	PFB1035w	0	T/C	I/T	0.959459459	T	C	C	T		C	C	C	C	C	C	C	C	C	C	C	C	C	C	C	C	C	C	C	C	T	C	C	C	C	C	C	C	C	C	T	C
Pf_02_000907235	2	907235	Intergenic						443	G/T		0.945945946	G	T	T	G	T	G	T	G	T	G		G	G	G	T	T	G	G	G	T	T	G	G	T	T	T	T			T	G	T	T	T	T	T
Pf_02_000908663	2	908663	Non-Synonymous	good	2	280	3	PFB1040w	0	G/C	N/K	0.972972973	G	G		G	G	G	G	G	G	G	G	G	G	G	G	G	G	G	G	G	G	G	G	G	G	G	G	G	G	G	G	G	G	G	G	G	G
Pf_02_000924899	2	924899	Intergenic						1251	T/C		0.972972973	C	C	T	T	T	T	C		T	C	T	C	T		T	T	C	C	T	T	T	T	C	T	T	T	T	T	T	T	T	T	T	T	T	T	T
Pf_02_000925296	2	925296	Intergenic						1648	G/C		1	C	G	G	G	G	G	G	G	G	G	G	G	G	G	G	G	G	G	G	G	G	G	G	G	G	C	C	G	G	C	G	C	G	G	G	G	G
Pf_02_000925299	2	925299	Intergenic						1651	C/A		0.864864865		C	C	C	C	C	C	C	C	C	C	C	C	C	C	C	C	C	C	C	C	C	C	C	C			C	C		C	A	C	C	C	C	C
Pf_02_000925347	2	925347	Intergenic						1699	G/A		0.986486486	A	G	A	A	G	A	G	G	G	G	A	A	A	A	A	A	A	G	A	A	G	G	G	G	A	G	A	A	G	A	A	A	A	A	A	A	A
Pf_02_000938278	2	938278	Intergenic						1499	T/A		1	T	T	T	T	T	T	T	T	T	T	A	A	A	T	T	T	T	T	T	T	T	T	T	T	T	T	T	T	T	A	T		T	T	T	T	T
Pf_02_000938449	2	938449	Intergenic						1495	T/C		0.851351351	C	T		T		C	T		T	C	T	C	T	T	T	C	C		C	C	T	T	T	C	T	C	T	C	C			C		T	T	T	T
Pf_02_000938452	2	938452	Intergenic						1492	C/T		0.905405405	T	C	C	C	C	C	C	C	C	C	C	C	C	C	C	C	C	C	C	C	C	C	C		C	C	C	C	C	C	C	C	C	C	C	C	C
Pf_02_000938867	2	938867	Intergenic						1077	C/A		1	C	C	C	C	C	C	C	C	C	C	C	C	C	C	C	C	C	C	C	C	C	C	C	C	C	C	C	C	C	C	C	C	C	C	C	C	C
Pf_02_000938876	2	938876	Intergenic						1068	G/A		0.972972973	G	G	G	G	A	G	A	A	G	G	A	A	A	A	A	A	A	G	G	G	A	A	G	G	A	G	G	A	G	A	G	G	A	G	G	A	A
Pf_02_000938882	2	938882	Intergenic						1062	T/C		1	T	T	T	T	C	T	C	C	T	T	C	C	C	C	C	C	C	T	C	T	C	C	C	T	C	T	T	C	T	C	T	T	T	T	T	C	C
Pf_02_000938891	2	938891	Intergenic						1053	G/T		1	G	G	G	G	T	G	T	T	G	G	T	T	T	T	T	T	T	G	T	G	T	T	T	G	T	G	G		G	G	G	G	G	G	G	T	T
Pf_02_000938892	2	938892	Intergenic						1052	C/T		1	C	C	C	C	T	C	T	T	C	C	T	T	T	T	T	T	T	C	T	C	T	T	T	C	T	C	C		C	C	C	C	C	C	C	T	T
Pf_02_000938909	2	938909	Intergenic						1035	T/C		1	C	C	C	C	T	C	T	C	C	C	C	C	C	C	T	T	T	C	T	T	C	C	C	C	T	C	T		T	T	T	T	C	T	T	C	T
Pf_02_000940564	2	940564	Intergenic						53	G/A		0.959459459	G	A	G	G	G	G	G	G	G	G	G		G	G	G	G	G	G	G	A	G	G	G	A	G	G	G	G	G	G	G	A	G		G	G	A
Pf_02_000941463	2	941463	Intergenic						952	A/T		0.905405405	A	A	T	A	A	A	A		A	A	A	A	A			T	A	A	T	T	A	A	A	A	A	T	A	A	A	A		A	A	A	A	A	A
Pf_02_000941665	2	941665	Intergenic						1154	G/A		0.986486486	A	G	A	A	A	G	A	G	A	A	G	A	G	G	A	G		A	A	G	A	A	G	A	G	G	G	A	A		A	A	A	G	A	A	A
Pf_02_000941975	2	941975	Intergenic						1464	T/C		1	C	T	C	T	T	T	T	C	T	C	T	C	T	T	T	T	T	T	T	T	T	T	T	T	T	T	T		T	T	T	T	T	T	T	T	T
Pf_02_000942184	2	942184	Intergenic						1673	G/T		0.959459459	G	G	G	T	G	G	G	T	T	G	G	G	G	G	G	G	G		G	T	T		G	T	G	G	G	G	G	G	G	G	G	G	G	T	G
Pf_02_000942510	2	942510	Intergenic						1999	C/G		1	C	C	C	C	C	G	C	C	C	C	C	C	C	C	C	G	C	G	C	C	C	C	C	C	C	G	C	C	C	C	C	C	C	C	C	C	C
Pf_02_000942792	2	942792	Intergenic						2281	G/A		0.945945946	G	G	G	A	A	A	A	G		A	A	A	A	A	A	A	G	A	A	G	A	G	A	A	A	G	A	A	A	A	A	A	A	G	A	A	A
Pf_02_000942945	2	942945	Intergenic						2434	C/A		0.905405405			C	C	C	C	A		C	C	C	C	C	A	C	C	C	C	C	C	C	C	A	C	C	A	C	C	C	A	A	A	A	C	C	C	C
Pf_02_000943422	2	943422	Intergenic						2911	G/A		0.864864865	G	A	A		A	G		G	A	A		A	G			G	A	A	A	A	A	A	G	A	A	A	A	A	A		A	A	A		A	A	A
Pf_02_000943459	2	943459	Intergenic						2948	A/G		0.986486486	A	A	G		A	A	G	G	G	G	A	A	A	G	G	A	A	G	G	A	G	A	A	G	G	A	A		A	G	G	G	G	A	G	A	A
Pf_02_000944668	2	944668	Intergenic						4157	A/C		0.810810811	C	A	C	A	A	A	C	C	A	A	A		A		A	A	C	A	A	A	A	A		A			A	A	A		A	A	A	A		A	A
Pf_02_000944677	2	944677	Intergenic						4166	T/C		0.986486486	T	T	T	T	T	T	T	T	T	T	T	T	T	T	T	T	T	T	T	T	T	T	T	T	T	T	T	T	T	T	T	T	T	T	T	T	T
Pf_02_000944688	2	944688	Intergenic						4177	A/G		0.972972973	A	G	G	G	G	G	A	A	G	A	G	G	G	G	G	G	G	G	A	G	A	A	G	G	G	A	A	G	A	A	G	G	A	A	A	G	G
Pf_02_000944689	2	944689	Intergenic						4178	T/A		0.972972973	T	A	A	A	A	T	T	T	A		A	A	A	A	A	A	A	A	T	A	T	T	A	A	A	T	T	A	T	T	A	A	A	T	T	A	A
Pf_02_000945227	2	945227	Intergenic						4716	A/G		0.878378378	A	G	G	G	A	A	A		G	G	A	A				A	G	A		A	A	A		A	A	A	A	A	A	A	G	A	G	A	A	A	A
Pf_02_000945274	2	945274	Intergenic						4763	A/T		0.945945946	A	A	T	A	A	A	A	A	A	A	A	A	A	A	A	A	A	A	A	A	A	A	A	A	A	A	A	A	A	A		A	A	A	A	A	A
Pf_02_000945666	2	945666	Intergenic						5155	A/G		0.959459459	A	A	A	A		A	A	A	A		A	A	A	A		A	A	A	A	A	A	A	A	A	A	A	A	A	A	A	A	A	A	A	A	A	A
Pf_02_000945714	2	945714	Intergenic						5203	T/A		0.932432432	T	T	T	T	T	T	A	T	T	T	T	T	T	A	T	T	T	T	T		T	T	T	T	T	T	T	A	A	A	T	T	T	A	T	T	A
Pf_02_000945790	2	945790	Intergenic						5279	G/A		0.986486486	G	G	G	G	G	G	G	G	A	G	G	G	G	G	A	A	A	G	G	G	G	G	G	G	G	G	G	G	G	G	G	G	G	G	G	G	G
Pf_03_000001159	3	1159	Intergenic						7235	G/A		0.824324324	A	G	A	A	A		G	G	G	G	A	G		G	G	A	A	G	A	A	G		G		G	A	G	G	G		G	G	G		G	G	G
Pf_03_000001660	3	1660	Intergenic						6734	A/G		0.824324324	G	A	G	A	A	G		G	A	A	G		G	A	G	G	G	G	G	A	A		A	G			A	A	A	G		A	A	A	A	A	A
Pf_03_000001708	3	1708	Intergenic						6686	T/A		0.986486486	T	A	T	A	T	T	T	T	T	T	T	T	T	T	T	T	T	T	T	T	T	T	T	T	T	T	T	T	T	T	T	T	T	T	T	T	T
Pf_03_000001791	3	1791	Intergenic						6603	A/C		0.878378378	A	A	A	A		A	A	A		C	A	A	A	C	A	A	A	A	A	A	A	A	A	A	A	A		A	A	A	A	A	A		A	A	A
Pf_03_000001804	3	1804	Intergenic						6590	T/C		0.959459459	T	T	C	T	T	T	T	C	C	T	T	C	T	T	T	C	T	T	T	C	T	T	C	T	T	C	T	T	T	T	T	C	T	C	T	C	C
Pf_03_000001823	3	1823	Intergenic						6571	T/G		0.972972973	T	G	T	T	T	T	T	T	T	G	T	G	T	G	T	T	G	G	T	T	T	T	T	T	T	T	G	T	T	T	G	G	G	T	G	T	T
Pf_03_000001825	3	1825	Intergenic						6569	A/G		0.810810811	A	G			A	A	A	A	A	G	A	G	A	G	A	A	G	G	A	A	A	A	A	A	A	A	G	G		A	G	G	G	A	G	A	A
Pf_03_000001871	3	1871	Intergenic						6523	A/G		0.986486486	A	G	G	A	A	A	A	A	A	A	A	A	A	A	A	A	A		A	A	A	A	A	A	A	A	A	A	A	A	A	A	G	A	A	A	A
Pf_03_000002135	3	2135	Intergenic						6259	T/A		1	T	T	T	T	T	T	T	T	T	T	T	T	T	A	T	T	T	A	T	T	T	A	T	A	T	T	A	A	A	A	A	A	A	T	A	T	T
Pf_03_000002551	3	2551	Intergenic						5843	C/G		0.986486486	C	C	C	C	C	C	C	C	C	C	C	C	C	C	C	C	C	C	C	C	C	C	C	C	C	C	C	C	C	C	C	C	C	C	C	C	C
Pf_03_000002557	3	2557	Intergenic						5837	A/G		1	A	G	A	A	A	A	A	A	A	A	A	A	G	A	A	G	A	A	A	A	A	A	A	A	A	A	A	A	A	A	A	A	A	A	A	A	A
Pf_03_000002969	3	2969	Intergenic						5425	T/A		1	T	T	A	A	T	A	T	A	T	T	T	T	T	A	T	T	T	T	A	T	T	T	A	T	T	T	T	T	T	A	T	T	T	T	T	T	T
Pf_03_000003252	3	3252	Intergenic						5142	T/G		0.986486486	T	T	G	G	T	T	T	T	T	G	G	T	G	T	T	T	T	T	T	T	T	T	T	T	T	T	T	T	T	T	T	T	T	T	T	T	T
Pf_03_000003494	3	3494	Intergenic						4900	T/G		0.932432432	T	T	T	T	T	T	T	G	T	G	T	T	T	T		G	G	T	T	G	T	G	G		T	T	T	T	G	G	T	G	T	T	T	T	G
Pf_03_000003575	3	3575	Intergenic						4819	G/C		1	G	G	G	G	G	G	G	G	G	G	G	G	G	G	C	G	G	G	G	G	G	G	G	C	G	G	G	G	G	G	G	G	G	G	G	G	G
Pf_03_000005899	3	5899	Intergenic						2495	G/A		1	G	G	G	G	G	G	G	G	G	G	G	G	G	G	G	G	G	G	G	G	G	G	G	G	G	G	G	G	G	G	G	G	G	G	G	G	G
Pf_03_000005908	3	5908	Intergenic						2486	C/A		0.945945946	C	C	A	A	A	A	A	C	C	A	A	A	A	C	A	A	A	A	A	A	A	C	A	A	A	C		A	A	A	A	A	A	A	A	C	C
Pf_03_000006442	3	6442	Intergenic						1952	C/G		0.905405405	C	C		C	C	C	C	C	C	C	C	C	C		C	C	C	C	C	C	C	C	C	C	C	C	C	C	C	G	C	C		C	C	C	C
Pf_03_000006502	3	6502	Intergenic						1892	C/A		0.945945946	A	A	C	A	A		C	A	C	C	C	A	C	C	A	A	C	C	C	C	C	A	C	C	A	A	C	C	C	C	A	C	A	C	C	C	C
Pf_03_000006756	3	6756	Intergenic						1638	A/T		0.986486486	A	A	A	A	A	T	A	A	A	A	A	A	A	A	A	A	A	A	A	A	A	A	A	A	A	A	A	A	A	A	A	A	A	A	A	A	A
Pf_03_000006785	3	6785	Intergenic						1609	A/C		0.972972973	A	A	A	A	A	A	A	A	A	A	A	C	A	A	A	A	A	A	A	A	A	A	A	A	A	A	A	A	A	A	A	A	A	A	A	A	A
Pf_03_000007591	3	7591	Intergenic						803	C/T		0.918918919	C	C	C	T	C	C	C	C	C	C	C	C	C	C	T	C	C	C	C	C	C	C	T		C		T	T			C	C	C	C		T	C
Pf_03_000007713	3	7713	Intergenic						681	G/A		0.959459459	G	A		G	G	G		G	G	G		G	G	G	G	G	A	G	G	G	G	G	G	G	G	G	G	G	G	G	G	G	G	G	G	G	G
Pf_03_000031789	3	31789	Intergenic						1852	C/T		0.972972973	T	T	C	C	C	C	C	C	C	C	C	C	C	T	T	C	C	C	C	C	C	C	T	C	C	T	C	C	C	T	C	C	C	C	C	C	C
Pf_03_000031872	3	31872	Intergenic						1769	T/C		0.945945946	T	T	T	T	C	T	T	T	T	T	T	T	T	T	T	C	T	T	C	T	T	T	T	T	T	T	T	T	T	T	T	T	T	T	T	T
Pf_03_000031972	3	31972	Intergenic						1669	T/G		0.959459459	G	G	G	G		G	G	G	G	G	G	T	G	G	G	G	G	G	G	T	T	T	G	G	T	G	G	G	G	G	G	G	G	G	G	G	G
Pf_03_000032119	3	32119	Intergenic						1522	G/A		0.972972973	G		G	G	G	G	G	G	G	G	G	A	G	G	G	G	G	G	G	A	G	G	A	G	G	G	G	G	G	G	G	G	G	G	G	G	G
Pf_03_000033960	3	33960	Non-Synonymous	good	Non-degenerate	107	2	PFC0005w	0	G/A	S/N	0.986486486	G	G	G		A	A	A	A	G	A	A	A	A	A	A	A	A	G	G	G	A	A	A	A	A	A	A	A	A	A	A	A	A	A	A	G	G
Pf_03_000033961	3	33961	Non-Synonymous	good	2	107	3	PFC0005w	0	T/G	S/R	0.959459459	T	T	T	T	G	G	G	G	T	G	G	G	G	T	G	G	G	T	T	T	G	G	G	G	G	G	T	G	G	G	G	G	G			T	T
Pf_03_000034446	3	34446	Non-Synonymous	good	Non-degenerate	269	2	PFC0005w	0	T/G	I/R	1	G	G	G	G	G	G	G	G	G	G	G	G	G	G	G	G	G	T	G	G	G	G	T	G	G		G	G	G	G	G	G	G	G	G	G	G
Pf_03_000043138	3	43138	Synonymous	good	4	296	3	PFC0010c	0	A/G	V	0.986486486	A	A	A	A	A	A	A	A	A	A	A	A	A	A	A	A	A	A	A	A	A	A	G	A	A	A	A	A	A	A	A	A	A	A	A	A	A
Pf_03_000043219	3	43219	Non-Synonymous	good	2	269	3	PFC0010c	0	T/A	E/D	0.905405405	A	A	A	A	A	A	A	A	A	A	A	A	A	A	T	T	A	A	A	A	A	A	A	A	A	A	A	A	A	A	A	A	A	A	A	A	A
Pf_03_000043247	3	43247	Non-Synonymous	good	Non-degenerate	260	2	PFC0010c	0	G/T	A/E	0.824324324	T	T	G			T	G	T	T	T		G		T	G	T	G			T	T	G	T	T		T	T	G	T	T	T	T	T	G	T	G	G
Pf_03_000043287	3	43287	Non-Synonymous	good	Non-degenerate	247	1	PFC0010c	0	T/C	A/T	0.905405405	T	T	T			T	T	T	T	T	T		T	T	T	T	C	T	T	T	T	C	T	T	T	T	T	T	T	T	T	T	T	T	T	C	C
Pf_03_000043304	3	43304	Non-Synonymous	good	Non-degenerate	241	2	PFC0010c	0	T/A	Y/F	0.986486486	A	A	A	A	A	A	A	A	A	A	A	A	A	A	A	A	A	A	A	A	A	A	A	A	A	A	A	A	A	A	A	A	A	A	A	A	A
Pf_03_000043446	3	43446	Non-Synonymous	good	Non-degenerate	194	1	PFC0010c	0	G/A	R/C	1	A	A	A	A	A	A	A	A	A	A	A	A	A	A	A	A	A	A	A	A	A	A	A	A	A	A	A	A	A	A	A	A	A	A	A	A	A
Pf_03_000046722	3	46722	Synonymous	wrong_length_modulo,has_inframe_stops,putative_frameshift	2	369	3	PFC0015c	0	G/A	Y	0.891891892	G	G	G	A	G	G	A	G	A	A	A	G	A	G	G	G	G	G	G	A	A	G	G		A	A		A	A		A	A		G	A	G	A
Pf_03_000049240	3	49240	Non-Synonymous	good	Non-degenerate	203	1	PFC0025c	0	A/C	S/A	0.945945946	C	C	C	C	C	C	A	C	C	A	C	C	C	C	C	A	C	A		C	C	C	C	A	A		C	C	C	C	C	C	C	C	C	C	A
Pf_03_000049686	3	49686	Non-Synonymous	good	Non-degenerate	54	2	PFC0025c	0	T/A	Q/L	0.986486486	T	T	T	T	T	T	T	T	T	T	T	T	T	T	T	T	T	T	T	T	T	T	T	T	T	T	T	T	T	T	T	T	T	T	T	T	T
Pf_03_000058366	3	58366	Non-Synonymous	good	Non-degenerate	34	2	PFC0035w	0	C/G	T/R	0.932432432	C	C	C	G	G	G	C	C	C	C	C	G	C	G	G	C	G	G	C	C	G		C	C	C	G	C	C	C	C	C	C	G	G	C	G	G
Pf_03_000058420	3	58420	Non-Synonymous	good	Non-degenerate	52	2	PFC0035w	0	A/C	H/P	0.837837838	C		C	A		C	A	C	C	A	C		C		C	A	C	A		C	A	A	C	A	C	C	C		A	C	A	A	A	A	C	A	C
Pf_03_000058557	3	58557	Non-Synonymous	good	Non-degenerate	98	1	PFC0035w	0	G/C	E/Q	0.945945946	G	G	C	C	C		C	C	G	C	C	C	C	C	C	C	C	C	C	C	C	C	G	C		C			C	C		C	G	C	C	C	C
Pf_03_000058569	3	58569	Synonymous	good	2	102	1	PFC0035w	0	T/C	L	0.945945946	C		T	T	T	T	T	T	C	T	T	T	T	T	T	T	T	T	T	T	T	T	C	T		T	C		T	T	T	T	C	T	T	T	T
Pf_03_000059416	3	59416	Intergenic						26	G/A		0.945945946	A	A	A	A		A	A	A	A	A	A	A	A	A	A	A	A	A	A	A	A	A	A	A	A	A	A	A	A	A	A	A	A	A	A	A	A
Pf_03_000060849	3	60849	Intergenic						399	C/T		0.878378378	T	T	T	C	T	C	T	C	C		C	T	C	C	T		C	C	C	T	C	T	C	C	C	T	T	T	C	C	T	C	C	C	T	T	T
Pf_03_000062102	3	62102	Non-Synonymous	good	2	203	3	PFC0040w	0	T/G	F/L	0.986486486	T	T	G	G	G	T	T	G	G	G	T	G	T	G	G	G	G	G	G	T	G	T	G	T	G	G	G	T	T	T	G	T	G	G	G	G	G
Pf_03_000062216	3	62216	Non-Synonymous	good	3	241	3	PFC0040w	0	T/G	I/M	0.986486486	G	G	G	G	G	G	G	G	G	G	G	G	G	G	G	G	G	G	G	G	G	G	G	G	G	G	G	G	G	G	G	G	G	G	G	G	G
Pf_03_000062223	3	62223	Non-Synonymous	good	Non-degenerate	244	1	PFC0040w	0	T/C	S/P	1	C	T	C	C	C	C	C	C	C	C	C	C	C	C	C	C	C	C	C	C	C	C	C	C	C	C	C	C	C	C	C	C	C	C	C	C	C
Pf_03_000062230	3	62230	Non-Synonymous	good	Non-degenerate	246	2	PFC0040w	0	C/A	E/A	0.959459459	C		C	A	A	C	C	C	C		C	C	C	C	C	A	A	C	C	C	C	C	C	A	A	C	C	C	C	C	C	C	C	A	C	C	C
Pf_03_000062256	3	62256	Non-Synonymous	good	Non-degenerate	255	1	PFC0040w	0	T/G	Y/D	1	G	G	G	G	G	G	G	G	G	G	G	G	G	G	G	G	G	G	G	G	G	G	G	G	G	G	G	G	G	G	G	G	G	G	G	G	G
Pf_03_000063640	3	63640	Intergenic						964	A/C		0.824324324	A	A		A	A	A	A	A	A	A	A	A	A			A	A	A	A	A	A	A	A	A	A	A	A	A	A	A	A	A	A	A	A	A
Pf_03_000064567	3	64567	Intergenic						37	A/G		1	A	A	A	A	A	A	A	A	A	A	A	A	A	A	A	A	A	A	A	A	A	A	A	A	A	A	A	A	A	A	A	A	A	A	A	A	A
Pf_03_000064673	3	64673	Intronic					PFC0045w	0	G/A		0.945945946	G		G		G	G	G	G	G	G	G	G	G	G	G	G	G		G	G	G	G	A	G	G	G	G	G	G	G	G	G	A	G	G	G	G
Pf_03_000065079	3	65079	Non-Synonymous	good	Non-degenerate	124	3	PFC0045w	0	G/A	M/I	1	G	G	G	G	G	G	G	G	G	G	G	G	G	A	A	G	G	G	G	G	G	G	G	G	G	G	G	G	G	G	G	G	G	G	G	G	A
Pf_03_000065569	3	65569	Intergenic						61	T/A		1	T	T	T	T	T	T	A	T	T	T	T	T	T	T	T	T	T	T	T	T	T	T	T	T	T	T	T	T	T	T	T	T	T	T	T	T	T
Pf_03_000065614	3	65614	Intergenic						106	A/C		1	A	A	A	A	A	A	C	A	A	A	A	A	A	A	A	A	A	A	A	A	A	A	A	A	A	A	A	A	A	A	A	A	A	A	A	A	A
Pf_03_000066236	3	66236	Non-Synonymous	good	Non-degenerate	787	2	PFC0050c	0	G/A	P/L	0.932432432	G	G	G	G	G	G	G	G	G	G	G	G	G			G	G	G	G	G	G	G	A	G	G	G	G	G	G	G	G	G	G	G	G	G	G
Pf_03_000066765	3	66765	Non-Synonymous	good	Non-degenerate	611	1	PFC0050c	0	T/G	N/H	0.891891892	T	T	T	T	T	T	T	T	T	T	T	T	T			T	T	T	T	T	T	T	T	T	T	T	T	T	T	T	T	T	T	T	T	T
Pf_03_000067055	3	67055	Non-Synonymous	good	Non-degenerate	514	2	PFC0050c	0	T/A	L/*	0.945945946	A	A	A	A	A	A	A	A	A	A	A	A	A	T		A	T	A	T	A	A	A	A	A	A	A	T	A	A	A	T	A	A	T	T	A	A
Pf_03_000067188	3	67188	Non-Synonymous	good	Non-degenerate	470	1	PFC0050c	0	A/C	G/C	0.986486486	C	C	C	C	C	C	C	A	C	C	C	C	C	C	C	C		A	A	C	A	C	C	C	C	C	A	C	A	C	A	C	C	A	A	C	C
Pf_03_000067508	3	67508	Non-Synonymous	good	Non-degenerate	363	2	PFC0050c	0	C/A	R/I	1	C	C	C	C	C	C	C	C	C	C	C	C	C	A	A	C	C	C	C	C	C	C	C	C	C	C	C	C	C	C	C	C	C	C	C	C	A
Pf_03_000067716	3	67716	Non-Synonymous	good	Non-degenerate	294	1	PFC0050c	0	T/A	S/C	0.959459459	A	A	T	A	T	T	T	T	A	T	A	T	A	A		T	T	T	T	A	T	T	T	T	T	A	T	T	T	T	T	T	T	T	T	T	T
Pf_03_000068023	3	68023	Synonymous	good	2	191	3	PFC0050c	0	A/G	C	1	A	A	G	A	A	A	A	A	A	A	A	A	A	G	G	A	A	A	A	A	A	A	A	A	A	A	A	A	A	A	A	A	A	A	A	A	A
Pf_03_000068786	3	68786	Intergenic						191	A/G		1	A	A	A	A	A	A	A	A	A	A	A	A	A	A	A	A	A	A	A	A	A	A	A	A	A	A	A	A	A	A	A	A	A	G	A	A	A
Pf_03_000071542	3	71542	Intergenic						1630	G/A		1	A	A	A	A	A	A	A	G	A	A	A	A	A	A	A	A	G	G	G	A	G	G	A	A	A	A	G	A	A	G	G	A	A	G	G	A	G
Pf_03_000071936	3	71936	Intergenic						1236	A/G		1	A	A	A	A	A	A	A	A	A	A	A	A	A	G	G	A	A	A	A	A	A	A	A	A	A	A	A	A	A	A	A	A	A	A	A	A	G
Pf_03_000072047	3	72047	Intergenic						1125	A/G		0.918918919	A	A	A	A	A	G	A	A	A	A	A	A	A			G	A	A	A	A	A	A	A	A	A	A	A	G	A	A	A	G	A	A	A	G	A
Pf_03_000072819	3	72819	Intergenic						353	T/C		1	T	T	T	T	T	T	T	T	T	T	T	T	T	T	T	T	T	T	T	T	T	T	T	T	T	T	T	T	T	T	T	T	T	C	T	T	C
Pf_03_000073062	3	73062	Intergenic						110	C/T		1	C	C	C	C	C	C	C	C	C	C	C	C	C	C	C	C	C	C	C	C	C	C	C	C	C	C	C	C	C	C	C	C	C	C	C	C	C
Pf_03_000073994	3	73994	Non-Synonymous	good	Non-degenerate	205	1	PFC0055w	0	G/C	A/P	0.905405405	G	G	G	G	G	G	G	G	G	G	G	G	G	G	G	G	G	G	G	G	G	G	G	G	G	G	G	G	G	G	G	G	G	G	G	G	G
Pf_03_000074392	3	74392	Intergenic						240	T/A		0.972972973	T	T	A	T	T	T	T	T	T	T	T	T	T	T	T	T	T	T	T	T	T	T	T	T	T	T	T	T	T	T	T	T	T	T	T	T	A
Pf_03_000074541	3	74541	Intergenic						332	T/A		0.891891892	T	T		T	T	T	T	T	T	T	T	T	T	T	T	T	T	T	T	T	T	T	T	T	T	T	T	T	T	T	T	T	T	T	T	T	T
Pf_03_000075399	3	75399	Non-Synonymous	good	Non-degenerate	489	1	PFC0060c	0	T/C	N/D	1	T	T	T	T	T	T	T	T	T	T	T	T	T	T	T	T	T	T	T	T	T	T	T	T	T	T	T	T	T	T	T	T	T	C	T	T	T
Pf_03_000075457	3	75457	Synonymous	good	4	469	3	PFC0060c	0	A/T	L	0.959459459	A	A	A	A	A	A	A	A	A	A	A	A	A	A	A	A	A	A	A	A	A	A	A	A	A	A	A	A	A	A	A	A	A	A	A	A	A
Pf_03_000076290	3	76290	Non-Synonymous	good	Non-degenerate	192	1	PFC0060c	0	G/A	H/Y	0.945945946	G	G		G	A	G	G	G	G	G	G	G	G	G	G	G	G	G	G	G	G	G	G	G	G	G	G	G	G	G	G	G	G	G	G	G	A
Pf_03_000076523	3	76523	Non-Synonymous	good	Non-degenerate	114	2	PFC0060c	0	A/G	S/F	0.864864865	A	A	A	A	A	A			A	A	A	A	A	G	G	A	G	A		A		A	A	A		A	A	A	A	A	A	A	A		A	A	A
Pf_03_000076708	3	76708	Non-Synonymous	good	2	52	3	PFC0060c	0	G/C	S/R	1	G	G	G	G	G	G	G	G	G	G	G	G	G	G	G	G	G	G	G	G	G	G	G	G	G	G	G	G	G	G	G	G	G	G	G	G	G
Pf_03_000077454	3	77454	Intergenic						383	T/A		1	T	T	T	T	T	T	T	T	T	T	T	T	T	T	T	T	T	T	T	T	T	T	T	T	T	T	T	T	T	T	T	T	T	T	T	T	T
Pf_03_000077629	3	77629	Intergenic						558	A/C		1	A	A	A	A	A	A	A	A	A	A	A	A	A	A	A	A	A	A	A	A	A	A	A	A	A	A	A	A	A	A	A	A	A	A	A	A	A
Pf_03_000082503	3	82503	Non-Synonymous	good	Non-degenerate	71	2	PFC0070c	0	G/A	I/T	0.986486486	G	G	G	G	G	A	A	G		A	G	G	G	A	G	G	G	A	G	G	G	G	G	G	G	A	G		G	A	G	G	G	G	A	A	G
Pf_03_000088017	3	88017	Non-Synonymous	good	Non-degenerate	702	1	PFC0080c	0	C/G	E/Q	0.918918919	C	C	C	C	C	C	C	C	C	C	C	C	C	C	C	C	C	C	C	C	C	C	C	C	C	C	C	C	C	C	C	C	C	C	C	C	C
Pf_03_000089681	3	89681	Non-Synonymous	good	Non-degenerate	147	2	PFC0080c	0	A/G	F/S	0.986486486	A	A	G	A	A	A	A	A	A	A	A	A	A	A	A	A	A	A	A	A	A	A	A	A	A	A	A	A	A	A	A	A	G	G	A	A	A
Pf_03_000093991	3	93991	Non-Synonymous	good	Non-degenerate	71	1	PFC0085c	0	C/T	G/R	0.972972973	C	C	C	C	C	C	C	C	C	C	C	C	C	C	C	C	C	C	C	C	C	C	C	C	C	C	C	C	C	C	C	C	C	C	C	C	C
Pf_03_000102642	3	102642	Non-Synonymous	good	Non-degenerate	383	2	PFC0095c	0	T/C	D/G	0.918918919	T	T		T	C	C	C	C	C	T	T	C		C	T	C	C	T	T	C		C	T	T	T	C	T	T	T	C	T	T	T	T	T	C	C
Pf_03_000102824	3	102824	Synonymous	good	4	322	3	PFC0095c	0	A/G	S	0.824324324	A	G		A	A		G		G	A	A	A			A	G	G	A	A	G	A	A	A	A		A	A	A	A	G	A	A	A	A	A	G	G
Pf_03_000105216	3	105216	Non-Synonymous	good	Non-degenerate	449	1	PFC0100c	0	C/A	S/A	0.932432432	C	C	A	C	C	C	C	C	A		C	A	C	A	A	A	C	C	C		A	C	A	C		C	A		A	A	A	C	A	A	C	C	C
Pf_03_000111379	3	111379	Synonymous	good	3	210	3	PFC0105w	0	C/T	I	1	C	C	C	C	C	C	C	C	C	C	C	C	C	C	C	C	C	C	C	C	C	C	C	C	C	C	C	C	C	C	C	C	C	C	C	T	T
Pf_03_000111760	3	111760	Synonymous	good	4	337	3	PFC0105w	0	A/C	T	1	A	A	A	A	A	A	A	A	A	A	A	A	A	C	A	A	A	C	A	A	A	A	A	A	A	A	A	A	A	A	A	A	C	A	A	A	A
Pf_03_000112054	3	112054	Synonymous	good	2	435	3	PFC0105w	0	T/C	D	1	T	T	T	T	T	T	T	T	T	T	T	T	T	T	T	T	T	T	T	T	T	T	T	T	T	T	T	T	T	T	T	T	T	T	T	C	C
Pf_03_000112419	3	112419	Non-Synonymous	good	Non-degenerate	557	2	PFC0105w	0	A/G	C/Y	1	A	A	A	A	A	A	A	A	A	A	A	A	A	A	G	A	A	G	A	A	G	A	A	A	A	A	A	A	A	A	A	A	A	A	A	A	A
Pf_03_000113328	3	113328	Non-Synonymous	good	Non-degenerate	860	2	PFC0105w	0	A/G	D/G	1	A	A	A	A	A	A	A	A	A	A	A	A	A	A	A	A	A	A	A	A	A	A	A	A	A	A	A	A	A	A	A	A	A	A	A	A	A
Pf_03_000114151	3	114151	Non-Synonymous	good	2	1134	3	PFC0105w	0	C/A	N/K	1	A	A	A	A	A	A	A	A	A	A	C	A	C	A	A	A	A	A	A	A	A	A	A	A	A	A	C	C	C	C	C	C	C	C	C	A	A
Pf_03_000114681	3	114681	Non-Synonymous	good	Non-degenerate	1311	2	PFC0105w	0	T/A	I/N	1	T	T	T	T	T	T	T	T	T	T	T	T	T	T	T	T	T	T	T	T	T	T	T	T	T	T	T	A	T	A	T	A	T	T	T	T	T
Pf_03_000114747	3	114747	Non-Synonymous	good	Non-degenerate	1333	2	PFC0105w	0	C/A	N/T	1	A	C	A	A	A	A	A	C	A	A	A	C	A	A	A	A	A	A	A	C	A	A	A	A	A	C	A	C	A	C	A	C	A	C	A	C	C
Pf_03_000114755	3	114755	Non-Synonymous	good	Non-degenerate	1336	1	PFC0105w	0	G/A	A/T	0.986486486	G	G	G	G	G	G	G	G	G	G	G	G	G	G	G	G	G	G	G	G	G	G	G	G	G	G	G	G	G	G	G	A	G	G	G	G	G
Pf_03_000114828	3	114828	Intergenic						62	A/G		1	A	A	A	A	A	A	A	A	A	A	A	A	A	A	A	A	A	A	A	A	A	A	A	A	A	A	A	G	A	G	A	G	A	A	A	A	A
Pf_03_000114864	3	114864	Intergenic						98	A/T		1	A	A	A	A	A	A	A	A	A	A	A	A	A	A	A	A	A	A	A	A	A	A	A	A	A	A	A	T	A	T	A	T	A	A	A	A	A
Pf_03_000115636	3	115636	Intergenic						502	A/G		1	A	A	A	A	A	A	A	G	A	A	A	A	A	A	A	A	G	A	A	A	A	A	A	A	A	A	A	A	A	A	A	A	A	A	A	G	G
Pf_03_000116225	3	116225	Non-Synonymous	good	Non-degenerate	30	1	PFC0110w	0	G/C	E/Q	1	G	G	G	G	G	G	G	C	G	G	G	C	G	G	C	G	C	C	G	G	G	G	G	G	G	G	G	G	G	G	G	G	G	G	G	C	C
Pf_03_000116279	3	116279	Non-Synonymous	good	2	48	1	PFC0110w	0	T/A	L/I	1	T	T	T	T	T	T	T	A	T	T	T	A	T	T	A	T	A	T	T	T	T	T	T	T	T	T	T	T	T	T	T	T	T	T	T	A	A
Pf_03_000116300	3	116300	Non-Synonymous	good	Non-degenerate	55	1	PFC0110w	0	T/A	Y/N	1	T	T	T	T	T	T	T	A	T	T	T	A	T	T	A	T	A	T	T	T	T	T	T	T	T	T	T	T	T	T	T	T	T	T	T	A	A
Pf_03_000116668	3	116668	Synonymous	good	2	177	3	PFC0110w	0	T/C	N	1	C	T	C	T	T	T	T	T	T	T	C	T	C	C	T		T	T	T	T	T	C	T	T	T	T	T	T	T	T	T		C	T	T	T	T
Pf_03_000116981	3	116981	Synonymous	good	2	282	1	PFC0110w	0	T/C	L	1	C	C	T	C	C	T	C	T	T	C	C	C	C	C	T	C	C	C	T	C	C	C	T	C	C	C	T	T	C	C	T	T	T	T	T	T	T
Pf_03_000116983	3	116983	Synonymous	good	2	282	3	PFC0110w	0	G/A	L	1	A	A	G	A	G	G	A	G	G	A	A	A	A	A	G	A	A	A	G	A	A	A	G	A	A	A	G	G	A	A	G	G	G	G	G	G	G
Pf_03_000118662	3	118662	Intronic					PFC0110w	0	G/A		1	A	A	A	A	A	A	A	G	G	G	A	A	A	A	G	A	A	A	A	A	A	A	G	A	G	A	A	A	A	A	A	A	G	A	A	G	G
Pf_03_000119152	3	119152	Non-Synonymous	good	Non-degenerate	732	1	PFC0110w	0	G/C	D/H	0.972972973	G	G	G	G	G	G	G	G	G	G	G	G	G	G	G	G	G	G	G	G	G	G	G	G	G	G	G	G	G	G	G	G	G	G	G	G	G
Pf_03_000119163	3	119163	Synonymous	good	4	735	3	PFC0110w	0	A/C	P	1	A	C	A	A	A	C	C	A	A	A	A	C	A	C	C	C	C	A	A	A	C	C	A	C	A	A	A		A	A	A	C	A	C	A	A	A
Pf_03_000119490	3	119490	Synonymous	good	2	844	3	PFC0110w	0	A/G	K	1	A	A	A	A	A	A	A	A	A	A	A	A	A	A	A	A	A	A	A	A	A	A	A	A	A	A	A	G	A	G	A	G	A	A	A	A	A
Pf_03_000119500	3	119500	Synonymous	good	2	848	1	PFC0110w	0	C/A	R	1	A	A	A	A	A	A	A	C	C	A	A	A	A	A	A	A	C	A	C	A	A	A	C	A	C	A	A	C	A	C	A	C	C	A	A	C	C
Pf_03_000119514	3	119514	Synonymous	good	4	852	3	PFC0110w	0	A/T	T	0.986486486	A	A	A	A	A	A	A	A	A	A	A	A	A	A	A	A	A	A	A	A	A	A	A	A	A	A	A	T	A		A	T	A	A	A	A	A
Pf_03_000120508	3	120508	Non-Synonymous	good	Non-degenerate	1115	2	PFC0110w	0	C/G	C/S	0.986486486	G	C	C	C	G	C	C	C	C	C	C		C	C	C	G	G	C	C	C	C	C	C	C	C	C	C	C	C	C	C	C	C	C	C	C	C
Pf_03_000120570	3	120570	Non-Synonymous	good	Non-degenerate	1136	1	PFC0110w	0	C/G	Q/E	1	G	G	C	C	C	C	C	C	C	C	C	G	C	G	C	C	C	C	C	C	C	G	G	C	C	C	C		C	C	C	G	C	C	C	G	G
Pf_03_000121151	3	121151	Synonymous	good	2	1329	3	PFC0110w	0	C/T	D	1	C	C	C	C	T	C	C	C	T	C	C	T	C	T	C	C	C	C	C	C	T	C	C	C	C	T	C	C	C	C	C	C	C	C	C	C	C
Pf_03_000121172	3	121172	Synonymous	good	2	1336	3	PFC0110w	0	T/C	C	0.972972973	T	T	T	T	T	T	T	T	C	T	T	C	T	T	T	T	T	T	T	T	C	T	T		T	C	T		T	T	T	T	T	T	T	T	T
Pf_03_000121175	3	121175	Synonymous	good	4	1337	3	PFC0110w	0	C/A	G	0.918918919	C	C	C	C	C	C	C	C	A	C	C	A	C	C	C	C	C	C	C	C	A	C	C	C	C	A	C		C	C	C	C	C	C	C	C	C
Pf_03_000121242	3	121242	Non-Synonymous	good	Non-degenerate	1360	1	PFC0110w	0	G/C	Q/E	0.972972973	G	C	C	G	C	G	G	G	C		G	C	G	G	G	C	C	C	C	G	C	G	C	C	G	C	G		G	G		G	G	G	G	G	G
Pf_03_000123977	3	123977	Non-Synonymous	wrong_length_modulo,has_inframe_stops,putative_frameshift	Non-degenerate	980	2	PFC0115c	0	G/T	A/E	1	G	G	G	G	G	G	G	G	G	G	T	G	T	G	G	G	G	G	G	G	G	G	G	G	G	G	T	T	G	G	T	T	G	G	T	G	G
Pf_03_000124072	3	124072	Synonymous	wrong_length_modulo,has_inframe_stops,putative_frameshift	4	948	3	PFC0115c	0	A/G	T	1		A	G	A	A	A	A	A	A	G	G	G	G	G	A	A	A	G	A	G	A	A	A	G	A	G	G	G	A	G	G	G	G	A	G	A	A
Pf_03_000124078	3	124078	Synonymous	wrong_length_modulo,has_inframe_stops,putative_frameshift	2	946	3	PFC0115c	0	G/A	C	0.972972973	A	G	G	G	G	G	G	G	G	G	G	A	G	A	G	G	G	G	G	G	G	G	G	G	G	A	G	G	G	G	G	G	G	G	G	G	G
Pf_03_000125179	3	125179	Synonymous	wrong_length_modulo,has_inframe_stops,putative_frameshift	2	579	3	PFC0115c	0	G/A	N	1	G	G	G	G	G	G	G	G	G	G	G	G	G	A	G	G	G	G	G	G	G	G	G	G	G	A	G	A	G	G	G	A	G	G	G	G	G
Pf_03_000125230	3	125230	Non-Synonymous	wrong_length_modulo,has_inframe_stops,putative_frameshift	2	562	3	PFC0115c	0	T/A	E/D	0.986486486	T	T	T	A	A	T	T	T	T	T	T	T	T	T	A	T	T	T	T	T	T	T	T	A	T	T	A	A	T	T	A	A	T	T	A	T	T
Pf_03_000125317	3	125317	Synonymous	wrong_length_modulo,has_inframe_stops,putative_frameshift	2	533	3	PFC0115c	0	C/T	K	1	C	C	C	T	T	C	C	T	C	C	C	T	C	T	T	C	C	C	C	C	C	C	C	T	C	T	C	T	C	C	C	T	C	C	C	C	C
Pf_03_000125476	3	125476	Non-Synonymous	wrong_length_modulo,has_inframe_stops,putative_frameshift	2	480	3	PFC0115c	0	T/G	K/N	0.986486486	T	T	T	G	G	T	G	G	T	T	T	G	T	G	T	T	T	T	T	T	T	T	T	G	T	G	T		T	T	T	G	T	T	T	T	T
Pf_03_000125711	3	125711	Non-Synonymous	wrong_length_modulo,has_inframe_stops,putative_frameshift	Non-degenerate	402	2	PFC0115c	0	C/G	C/S	0.932432432	C	C	C	G	G	C	G	G	C	C	C	G	C		C	C	C	C	C	C	C	C	C	C	C	G	C		C	C	C	G	C	C	C	C	C
Pf_03_000125759	3	125759	Non-Synonymous	wrong_length_modulo,has_inframe_stops,putative_frameshift	Non-degenerate	386	2	PFC0115c	0	G/T	T/N	0.986486486	G	G	G	T	T	G	T	G		T	G	T	G	T	G	G	G	G	G	G	G	G	G	G	G	T	G		G	G	G	T	G	G	G	T	T
Pf_03_000125830	3	125830	Synonymous	wrong_length_modulo,has_inframe_stops,putative_frameshift	4	362	3	PFC0115c	0	A/C	A	0.864864865	A	A	A	C	C	A	C	A	A	C	A		A		A	A	A	A	A	A	A	A	A	A	A		A		A	A	A	C	A	A	A	C	C
Pf_03_000125953	3	125953	Synonymous	wrong_length_modulo,has_inframe_stops,putative_frameshift	2	321	3	PFC0115c	0	A/G	Y	0.972972973	A	A	A	G	G	A	G	A	A	G	A	G	A	G	A	A	A	A	A	A	A	A	A	A	A	G	A	G	A	A	A	G	A	A	A	G	G
Pf_03_000125963	3	125963	Non-Synonymous	wrong_length_modulo,has_inframe_stops,putative_frameshift	Non-degenerate	318	2	PFC0115c	0	G/A	P/L	0.810810811	G	G	G	A	A	G	A	G	G	A	G		G		G	G	G	G	G	G	G	G	G	G	G	A	G		G	G	G	A	G	G	G	A	A
Pf_03_000125968	3	125968	Synonymous	wrong_length_modulo,has_inframe_stops,putative_frameshift	4	316	3	PFC0115c	0	G/C	P	0.972972973	G	G	G	G	G	G	G	G	G	G	G	G	G	G	G	G	G	G	G	G	G	G	G	G	G	G	G		G	G	G	C	G	G	G	G	G
Pf_03_000126041	3	126041	Non-Synonymous	wrong_length_modulo,has_inframe_stops,putative_frameshift	Non-degenerate	292	2	PFC0115c	0	T/G	E/A	1	T	T	T	G	G	T	G	T	T	G	T	G	T	G	T	T	T	T	T	T	T	T	T	T	T	G	T	G	T	T	T	G	T	T	T	G	G
Pf_03_000126044	3	126044	Non-Synonymous	wrong_length_modulo,has_inframe_stops,putative_frameshift	Non-degenerate	291	2	PFC0115c	0	A/G	F/S	0.986486486	A	A	A	G	G	A	G	A	A	G	A	G	A	G	A	A	A	A	A	A	A	A	A	A	A	G	A	G	A	A	A	G	A	A	A	G	G
Pf_03_000126186	3	126186	Non-Synonymous	wrong_length_modulo,has_inframe_stops,putative_frameshift	Non-degenerate	244	1	PFC0115c	0	T/A	M/L	0.932432432	T	T	A	A	A	T	A	T	T	A	T	T	T	T	T	T	T	T	T	T	T	T	T	T	T		T	A	T	T		A	T	T	T	A	A
Pf_03_000126251	3	126251	Non-Synonymous	wrong_length_modulo,has_inframe_stops,putative_frameshift	Non-degenerate	222	2	PFC0115c	0	A/G	L/S	0.837837838	A	A		G	G	A	G	A	A	G	A		A		A	A	A	A	A	A	A	A	A	A	A		A	G	A	A	A	G	A	A	A	G	G
Pf_03_000126386	3	126386	Non-Synonymous	wrong_length_modulo,has_inframe_stops,putative_frameshift	Non-degenerate	177	2	PFC0115c	0	G/A	S/F	1	A	G	G	G	G	A	G	G	G	G	A	G	A	G	G	G	G	A	G	G	A	G	G	A	A	G	G	G	G	G	G	G	G	G	G	G	G
Pf_03_000126545	3	126545	Non-Synonymous	wrong_length_modulo,has_inframe_stops,putative_frameshift	Non-degenerate	124	2	PFC0115c	0	T/C	K/R	0.945945946	T	T	C	C	C	T	C	C	T		T	C	T	C	T	T	T	T	T	T	T	T	T	T	T	C	T	C	T	C	T	C	C	T	T	C	C
Pf_03_000126564	3	126564	Synonymous	wrong_length_modulo,has_inframe_stops,putative_frameshift	2	118	1	PFC0115c	0	T/G	R	1	T	T	G	G	G	T	G	G	T	G	T	G	T	G	T	T	T	T	T	T	T	T	T	T	T	G	T	G	T	G	T	G	G	T	T	G	G
Pf_03_000126672	3	126672	Non-Synonymous	wrong_length_modulo,has_inframe_stops,putative_frameshift	Non-degenerate	82	1	PFC0115c	0	C/G	A/P	0.986486486	C	C	G	G	G	C	G	G	C	C	C	G	C	G	C	C	C	C	C	C	C	C	C	C	C	G	C	G	C	G	C	G		C	C	G	G
Pf_03_000126680	3	126680	Non-Synonymous	wrong_length_modulo,has_inframe_stops,putative_frameshift	Non-degenerate	79	2	PFC0115c	0	C/T	R/K	0.972972973	C	C	T	T	T	C	T	T	C		C	T	C	T	C	C	C	C	C	C	C	C	C	C	C	T	C	T	C	T	C	T	T	C	C	T	T
Pf_03_000126735	3	126735	Non-Synonymous	wrong_length_modulo,has_inframe_stops,putative_frameshift	Non-degenerate	61	1	PFC0115c	0	C/T	D/N	1	C	C	C	T	T	C	T	T	C	C	C	T	C	T	C	C	C	C	C	C	C	C	C	C	C	T	C	T	C	T	C	T	C	C	C	T	T
Pf_03_000126776	3	126776	Non-Synonymous	wrong_length_modulo,has_inframe_stops,putative_frameshift	Non-degenerate	47	2	PFC0115c	0	A/G	I/T	1	A	A	G	G	G	A	G	G	A	G	A	G	A	G	A	A	A	A	A	A	A	A	A	A	A	G	A	G	A	G	A	G	A	A	A	G	G
Pf_03_000126779	3	126779	Non-Synonymous	wrong_length_modulo,has_inframe_stops,putative_frameshift	Non-degenerate	46	2	PFC0115c	0	C/T	R/Q	0.986486486	C	C	T	T	T	C	T	T	C		C	T	C	T	C	C	C	C	C	C	C	C	C	C	C	T	C	T	C	T	C	T	C	C	C	T	T
Pf_03_000126987	3	126987	Intergenic						72	C/G		0.918918919	G	C	G	G	G	C	G	G	C	G	C	G	C		C	C	G	C	C	C	C	C	C	C	C	G	C	G	C	G	C	G	G	C	C	G	G
Pf_03_000128580	3	128580	Intergenic						1665	A/C		1	A	A	A	A	A	A	A	A	A	A	A	C	A	C	A	A	A	A	A	A	A	A	A	A	A	C	A	A	A	A	A	A	A	A	A	C	C
Pf_03_000131975	3	131975	Intergenic						122	G/A		0.824324324	A	G	G	G	G	G	G	G	G	G	G		G		G	G	G	A	G	G	G	G	G	G	G		G	A	A	G	G	A	A	G	G	G	G
Pf_03_000133032	3	133032	Intronic					PFC0120w	0	T/C		0.945945946	C	C	T	T	C	T		T	C	T	C	C	C	C	T	C	C	T	T	C	C	C		T	T	C	T	T	C	C	T	T	C	T	T	T	T
Pf_03_000133046	3	133046	Intronic					PFC0120w	0	T/C		1	C	C	T	T	C	T	C	T	C	C	C	C	C	C	T	C	C	T	T	C	C	C	C	T	T	C	T	T	C	C	T	T	C	T	T	T	T
Pf_03_000133050	3	133050	Synonymous	good	4	286	3	PFC0120w	0	A/C	A	1	C	C	A	A	C	A	C	A	C	C	C	C	C	C	A	C	C	A	A	C	C	C	C	A	A	C	A	A	C	C	A	A	C	A	A	A	A
Pf_03_000133161	3	133161	Synonymous	good	4	323	3	PFC0120w	0	C/T	S	0.932432432	T	C	C		T	C	C	T	T	C	T	T	T	T	C	T		C	C	T		C	T	C	C	T	C	C	T	T	C	C	T	C	C	C	C
Pf_03_000133173	3	133173	Synonymous	good	2	327	3	PFC0120w	0	G/A	K	0.918918919	A	G	G	A	A	G	G			G	A	A	A	G	G	A	A	G	G	A	A	G	A	G		A	G	G	A	G	G	G	A	G	G	G	G
Pf_03_000133192	3	133192	Non-Synonymous	good	Non-degenerate	334	1	PFC0120w	0	A/G	D/N	0.972972973	G	A	A	G	G	A	A	G	G	A	G	G	G	A	A	G		A	A	G	G	A	G	A	A	G	A	A	G	A	A	A	G	A	A	A	A
Pf_03_000133209	3	133209	Synonymous	good	2	339	3	PFC0120w	0	T/C	Y	0.945945946	C	T	T	C	C	T	T	T	C	T	C	C	C	T	T	C		T	T	C	C	T		T	T	C	T	T	C	T	T	T	C	T	T	T	T
Pf_03_000133259	3	133259	Non-Synonymous	good	Non-degenerate	356	2	PFC0120w	0	G/A	N/S	1	A	G	G	A	A	G	A	G	A	A	A	A	A	G	G	A	G	G	G	A	A	G	A	G	A	A	G	G	G	A	G	G	A	G	G	G	G
Pf_03_000133260	3	133260	Synonymous	good	2	356	3	PFC0120w	0	C/T	N	1	T	C	C	T	T	C	T	C	T	T	T	T	T	C	C	T	C	C	C	T	T	C	T	C	T	T	C	C	C	T	C	C	T	C	C	C	C
Pf_03_000133266	3	133266	Synonymous	good	4	358	3	PFC0120w	0	G/T	S	0.945945946	T	G	G	T	T	G		G	T	T	T	T	T	G	G	T	G	G	G	T	T	G	T	G	T	T	G	G	G	T	G	G	T	G	G	G	G
Pf_03_000134437	3	134437	Synonymous	good	2	595	3	PFC0120w	0	T/C	Y	0.972972973	C	T	T	C	T	T	T	C	T	C	C	T	C	T	T	C	C	T	T	C	C	T	C	T	C	T	T	T	T	C	T	T	T	T	T	T	T
Pf_03_000134650	3	134650	Non-Synonymous	good	Non-degenerate	640	1	PFC0120w	0	G/A	V/I	0.945945946	G	G	A	G	G	G	G	A	A	G	G	G	G	G	A	G	G	G	A	G	G	G	G	G	A	G	G	A	A		G	A	A	G	G	A	A
Pf_03_000135067	3	135067	Non-Synonymous	good	Non-degenerate	730	1	PFC0120w	0	G/A	N/D	1	A	G	A	A	G	G	G	G	G	G	A	G	A	G	G	G		G	G	A	G	G	A	G	G	A	G	G	G	A	G	G	G	G	G	G	G
Pf_03_000136502	3	136502	Synonymous	good	2	1139	3	PFC0120w	0	C/T	F	0.864864865	C	T		C	T		T	T	C	C	C	C	T	C	T	T	C		C	T	T	T	C		C		T	T	T	C		T	C	T	T	C	C
Pf_03_000136510	3	136510	Non-Synonymous	good	Non-degenerate	1142	2	PFC0120w	0	G/C	G/A	0.986486486	C	G	C	C	G	C	G	G	C	C	C	C	C	C	G	C	C	C	C	G	C	C	C	C	C	C	G	G	G		G	G	C	G	G	C	C
Pf_03_000136577	3	136577	Synonymous	good	2	1164	3	PFC0120w	0	C/T	Y	0.932432432	C	C	C	C		T	T	C	T	C	T	T	T	T	C	C	C	C	C	C		C	T	C	T	T	C	C	C		C	C	T	C		C	C
Pf_03_000136582	3	136582	Non-Synonymous	good	Non-degenerate	1166	2	PFC0120w	0	C/T	S/F	1	C	C	C	C	C	T	C	C	C	C	C	C	C	C	C	C	C	C	C	C	C	C	C	C	C	C	C	C	C	C	C	C	C	C	C	C	C
Pf_03_000137069	3	137069	Synonymous	good	4	1328	3	PFC0120w	0	A/G	V	0.986486486	A	A	A	G	A	A	A	A	A	A	G	A	G	A	A	A	A	A	A	A	A	A	G	A	G	A	G	A	A	A	A	A	A	A	G	G	G
Pf_03_000137075	3	137075	Synonymous	good	2	1330	3	PFC0120w	0	T/C	D	0.972972973	T	T	T		T	T	T	T	T	T	C	T	C	T	T	T	T	T	T	T	T	T	T	T	C	T	C	T	T	T	T	T	T	T	C	C	C
Pf_03_000137096	3	137096	Synonymous	good	2	1337	3	PFC0120w	0	C/T	C	0.986486486	C	C	C		C	C	C	C	C	C	T	C	T	T	C	C	C	C	C	T	C	C	C	C	T	C	T	C	T	C	C	C	C	T	T	T	T
Pf_03_000137099	3	137099	Synonymous	good	4	1338	3	PFC0120w	0	A/C	G	0.972972973	A	A	A	A	A	A	A	A	A	A		A	C	C	A	A	A	A	A	C	A	A	A	A	C	A	C	A	C	A	A	A	A	C	C	C	C
Pf_03_000137121	3	137121	Non-Synonymous	good	Non-degenerate	1346	1	PFC0120w	0	G/C	E/Q	0.972972973	G	G	G		G	G	G	G	G	G		G	G	G	G	G	G	G	G	G	G	G	G	G	G	G	G	G	G	G	G	G	G	G	G	G	G
Pf_03_000137123	3	137123	Synonymous	good	2	1346	3	PFC0120w	0	G/A	E	1	G	A	A	A	G	G	G	G	G	G	A	A	A	G	G	A	A	A	A	A	A	G	A	A	A	A	G	G	G	G	G	G	G	G	G	A	A
Pf_03_000137135	3	137135	Synonymous	good	2	1350	3	PFC0120w	0	T/C	Y	0.986486486	T	T	T	T	T	T	T	T	T	T	T	T	T	T	T	T	T	T	T	T	T	T	T	T	T	T	T	T	T	T	T	T	T	T	T	T	T
Pf_03_000137156	3	137156	Synonymous	good	4	1357	3	PFC0120w	0	C/G	V	1	C	G	G	G	G	C	C	G	C	G	G	G	G	G	C	G	G	G	G	G	G	C	G	G	G	G	C	C	G	C	C	C	C	C	C	G	G
Pf_03_000137166	3	137166	Non-Synonymous	good	Non-degenerate	1361	1	PFC0120w	0	C/G	Q/E	1	C	C	C	G	C	C	C	G	C	C	G	C	G	G	C	C	C	C	C	G	C	C	C	C	G	C	C	C	G	C	C	C	C	G	C	G	G
Pf_03_000137195	3	137195	Synonymous	good	2	1370	3	PFC0120w	0	C/T	N	0.851351351	C	C	T	C	C	C	C	C	C	C	C	T	C	C	C	T	T		C	C		C	T	T	C	T	C	C	C	C	C	C	C	C	C	C	C
Pf_03_000137202	3	137202	Non-Synonymous	good	Non-degenerate	1373	1	PFC0120w	0	A/G	K/E	1	A	G	G	G	G	A	A	A	A	A	G	G	G	A	A	G	G	G	G	G	G	A	G	G	G	G	A	A	A	A	A	A	A	A	A	G	G
Pf_03_000137296	3	137296	Non-Synonymous	good	Non-degenerate	1404	2	PFC0120w	0	C/T	S/F	1	C	C	C	T	C	C	C	C	C	C	T	C	T	C	C	C	C	C	C	T	C	C	C	C	T	C	C	C	C	C	C	C	C	C	C	T	T
Pf_03_000137310	3	137310	Non-Synonymous	good	Non-degenerate	1409	1	PFC0120w	0	G/A	D/N	0.986486486	G	G	G	A	G	G	G	A	G		A	G	A	G	G	G	G	G	G	A	G	G	G	G	A	G	G	G	A	G	G	G	G	G	G	A	A
Pf_03_000137324	3	137324	Synonymous	good	3	1413	3	PFC0120w	0	A/C	I	1	A	A	A	A	A	A	A	C	A	A	C	A	C	A	A	A	A	A	A	C	A	A	A	A	C	C	A	A	C	A	A	A	A	A	A	C	C
Pf_03_000137325	3	137325	Non-Synonymous	good	Non-degenerate	1414	1	PFC0120w	0	T/G	S/A	0.986486486	T	T	T		T	T	T	G	T	T	G	T	G	T	T	T	T	T	T	G	T	T	T	T	G	G	T	T	G	T	T	T	T	T	T	G	G
Pf_03_000137341	3	137341	Intergenic						2	A/G		0.945945946	A	A	A	A	A	A	A	A	A	A		A		A	A	A	A	A	A	A	A	A	A	A	G		A	A	A	A	A	A	A	A	A	A	A
Pf_03_000138783	3	138783	Synonymous	good	4	183	3	PFC0125w	0	C/A	V	1	A	A	A	A	A	C	A	A	A	A	A	A	A	A	A	C	C	A	A	C	A	A	A	A	A	A	C	C	A	A	C	C	A	C	C	A	A
Pf_03_000140913	3	140913	Non-Synonymous	good	Non-degenerate	893	3	PFC0125w	0	G/T	M/I	1	G	G	G	G	G	G	G	G	G	G	G	G	G	G	G	G	G	G	G	G	G	G	G	G	G	T	G	G	G	G	G	G	G	G	G	G	G
Pf_03_000143892	3	143892	Intergenic						157	C/T		1	C	C	C	C	C	C	C	C	C	C	C	C	C	C	C	C	C	C	C	C	C	C	C	C	C	C	C	C	C	C	C	C	C	C	C	T	T
Pf_03_000144686	3	144686	Intergenic						39	A/T		1	A	A	A	A	A	A	A	A	A	A	A	A	A	A	A	A	A	A	A	A	A	A	T	A	A	A	A	A	A	A	A	A	A	A	A	A	A
Pf_03_000145616	3	145616	Synonymous	good	2	123	3	PFC0130c	0	T/C	L	1	C	T	C	T	T	T	T	T	T	C	T	T	T	T	T	T	T	T	T	T	C	T	T	T	T	T	T	T	T	T	T	T	T	T	T	T	T
Pf_03_000145664	3	145664	Synonymous	good	4	107	3	PFC0130c	0	A/G	T	1	A	A	A	A	A	A	A	A	A	A	A	A	A	A	A	A	A	A	A	A	A	A	A	A	A	A	A	A	A	A	A	A	A	A	A	A	A
Pf_03_000146590	3	146590	Intergenic						606	G/A		1	A	G	A	A	G	G	G	G	A	G	G	G	G	G	G	G	G	G	A	G	G	G	G	G	G	G	G		G	G	G	G	G	G	G	G	G
Pf_03_000147932	3	147932	Intergenic						912	T/C		0.986486486	T	T	C	T	T	T	T	C	C	T	C	C	C	C	T	T	T	C	T	T	C	T	T	T	T	T	T	T		T	T	T	T	C	T	T	T
Pf_03_000148189	3	148189	Intergenic						655	G/A		0.986486486	G	G	G	G	G	G	G	G	G	G	G	G	G	G	G	G	G	G	G	G	G	G	G	G	G	G	G	G	G	G	G	G	G	G	G	G	G
Pf_03_000149329	3	149329	Non-Synonymous	good	Non-degenerate	1165	2	PFC0135c	0	T/G	Q/P	1	T	G	G	T	T	G	T	T	T	G	T	T	T	T	G	T	T	G	G	G	G	G	T	T	T	G	T	T	T	T	T	T	T	G	T	T	T
Pf_03_000149732	3	149732	Non-Synonymous	good	Non-degenerate	1031	1	PFC0135c	0	C/A	A/S	1	C	C	C	C	C	C	C	C	C	C	C	C	C	C	C	C	C	C	C	C	C	C	C	C	C	C	C	C	C	C	C	C	C	A	C	C	C
Pf_03_000150199	3	150199	Non-Synonymous	good	Non-degenerate	875	2	PFC0135c	0	C/T	G/D	1	C	C	T	C	C	C	C	C	C	C	C	C	C	C	C	C	C	C	C	C	C	C	C	C	C	C	C	C	C	C	C	C	C	C	C	T	T
Pf_03_000152373	3	152373	Synonymous	good	4	150	3	PFC0135c	0	A/G	P	0.810810811	A	A		A	A	A	A	A		A	A	A	A	A	A	A	A	A	A	A	A	A	A		A	A	A	A	A	A	A	A	A	G	A	A	A
Pf_03_000152433	3	152433	Synonymous	good	2	130	3	PFC0135c	0	A/G	D	0.986486486	A	A	A	A	A	A	A	A	A	A	A	A	A	A	A	A	A	A	A	A	A	A	A	A	A	G	A	A	A	A	A	A	A	A	A	A	A
Pf_03_000156039	3	156039	Non-Synonymous	good	Non-degenerate	781	2	PFC0140c	0	G/A	T/I	1	G	G	G	G	G	G	G	G	G	G	G	G	G	G	G	G	G	G	G	G	G	G	G	G	G	G	G	G	G	G	G	G	G	A	G	G	G
Pf_03_000156407	3	156407	Synonymous	good	3	658	3	PFC0140c	0	G/A	I	1	G	G	G	G	G	G	G	G	G	G	G	G	G	G	G	G	G	G	G	G	G	G	G	G	G	G	G	G	G	G	G	G	G	G	G	G	G
Pf_03_000157534	3	157534	Non-Synonymous	good	Non-degenerate	283	1	PFC0140c	0	C/T	S/G	1	C	C	C	C	C	C	C	C	C	C	C	C	C	C	C	C	C	C	C	C	C	C	C	C	C	C	C	C	C	C	C	C	C	C	C	C	C
Pf_03_000160092	3	160092	Non-Synonymous	good	Non-degenerate	1230	1	PFC0145c	0	T/A	S/C	1	T	T	T	T	T	T	T	T	T	T	T	T	T	T	T	T	T	T	T	T	T	T	T	T	T	T	T	T	A	T	T	T	T	T	T	A	A
Pf_03_000160375	3	160375	Synonymous	good	3	1135	3	PFC0145c	0	T/G	I	1	T	T	T	T	T	T	T	T	T	T	T	T	T	T	T	T	T	T	T	T	T	T	T	T	T	T	T	T	T	T	T	T	T	T	T	T	T
Pf_03_000160537	3	160537	Non-Synonymous	good	2	1081	3	PFC0145c	0	A/C	N/K	1	A	A	A	A	A	A	A	A	A	A	A	A	A	A	A	A	A	A	A	A	A	A	A	A	A	A	A	A	A	A	A	A	A	C	A	A	A
Pf_03_000161745	3	161745	Synonymous	good	2	679	1	PFC0145c	0	A/G	L	0.986486486	A	A		A	A	A	A	A	A	A	A	A	A	A	A	A	A	A	A	A	A	A	A	A	A	A	A	A	A	A	A	A	A	A	A	A	A
Pf_03_000167151	3	167151	Non-Synonymous	good	Non-degenerate	239	2	PFC0150w	0	T/A	L/H	1	A	T	T	T	T	T	T	T	T	T	T	T	T	T	T	T	T	T	T	T	T	T	T	A	T	A	T	T	T	T	T	T	T	T	A	T	T
Pf_03_000174128	3	174128	Intergenic						968	C/T		1	C	C	C	C	C	C	C	C	C	C	C	C	C	C	C	C	C	C	C	C	C	C	C	C	C	C	C	C	T	C	C	C	C	C	C	T	T
Pf_03_000176040	3	176040	Synonymous	good	4	315	3	PFC0160w	0	G/C	L	1	G	G	G	G	G	G	G	G	G	G	G	G	G	G	G	G	G	G	G	G	G	G	G	G	G	G	G	G	G	G	G	G	G	C	G	G	G
Pf_03_000180269	3	180269	Non-Synonymous	good	Non-degenerate	288	2	PFC0165w	0	T/A	I/N	0.824324324	T	T		T	T	T	T	T		T	T	T	T	T	A	T	A	T		T	T	T		T	T	T	T	A	T	A	T	A	A	T	T	T	T
Pf_03_000181624	3	181624	Non-Synonymous	good	Non-degenerate	740	1	PFC0165w	0	G/A	E/K	1	G	G	G	G	G	G	G	G	G	G	G	G	G	G	G	G	G	G	G	G	G	G	G	G	G	G	G	G	G	G	G	G	G	G	G	G	G
Pf_03_000186853	3	186853	Intergenic						3	A/G		0.878378378	A	A		A	A	A	A	A	A	A	A	A	A	A	A	A	A	A	A	A	A	A	A	A	A	A	A	A	A	A	A	A	A	A	A	A	A
Pf_03_000187157	3	187157	Non-Synonymous	good	Non-degenerate	101	2	PFC0166w	0	C/G	T/R	0.945945946	C	C		C	C	C	C	C	C	C	C	C	C	C	C	C	C	C	C	C	C	C	C	C	C	C	C	C	G	C	C	C	C	C	C	G	G
Pf_03_000188232	3	188232	Non-Synonymous	good	Non-degenerate	346	1	PFC0170c	0	T/C	D/N	1	T	T	T	T	T	T	T	T	T	T	T	T	T	T	T	T	C	T	T	T	T	T	T	T	T	T	T	T	T	T	T	T	T	T	T	C	C
Pf_03_000189463	3	189463	Intergenic						196	C/A		1	C	C	A	C	C	C	C	C	A	C	C	C	C	C	C	C	C	C	C	C	C	C	C	C	C	C	C		C	C	C	C	C	C	C	A	A
Pf_03_000190295	3	190295	Intergenic						811	T/G		0.918918919	G	G		G	G	G	G	G	G	G	G	G	G	G	G	G	G	G	G	G	G	G	G		G	G	G	G	G	G	G	G	G	T	G	G	G
Pf_03_000191445	3	191445	Non-Synonymous	good	Non-degenerate	114	1	PFC0175w	0	A/G	I/V	0.972972973	A	A	A	A	A	A	A	A	A	A	A	A	A	A	A	A	A	A	A	A	A	A	A	A	A	A	A	A	A	A	A	A	A	A	A	A	G
Pf_03_000192461	3	192461	Synonymous	good	4	452	3	PFC0175w	0	C/G	L	0.986486486	C	C	C	C	C	C	C	C	C	C	C	C	C	C	C	C	C	C	C	C	C	C	C	C	C	C	C	C	C	C	C	C	C	C	C	C	C
Pf_03_000192496	3	192496	Non-Synonymous	good	Non-degenerate	464	2	PFC0175w	0	C/A	D/A	1	A	A	A	A	A	A	A	A	A	A	A	A	A	A	A	A	A	A	A	A	A	A	A	A	A	A	A	A	A	A	A	A	A	C	A	A	A
Pf_03_000192822	3	192822	Non-Synonymous	good	Non-degenerate	573	1	PFC0175w	0	C/A	I/L	0.986486486	A	A		A	A	A	A	A	A	A	A	A	A	A	A	A	A	A	A	A	A	A	A	A	A	A	C		C	C	C	C	C	C	C	A	A
Pf_03_000192958	3	192958	Intergenic						71	T/C		1	C	T	T	T	T	T	T	T	T	T	T	T	T	T	T	T	T	T	T	T	T	T	T	T	T	T	T	T	T	T	T	T	T	T	T	T	T
Pf_03_000194095	3	194095	Non-Synonymous	good	Non-degenerate	7	2	PFC0176c	0	A/G	V/A	1	A	A	A	A	A	A	A	A	A	A	A	A	A	A	A	A	A	A	A	A	A	A	A	A	A	A	A	A	A	A	A	A	A	A	A	A	A
Pf_03_000197185	3	197185	Non-Synonymous	good	Non-degenerate	218	1	PFC0180c	0	C/A	A/S	1	C	A	C	C	C	C	C	C	C	C	C	C	C	C	C	C	C	C	C	C	C	C	C	C	C	C	C	C	C	C	C	C	C	A	C	C	C
Pf_03_000197240	3	197240	Synonymous	good	4	199	3	PFC0180c	0	G/T	G	1	G	G	G	G	G	G	G	G	G	G	G	G	G	G	G	G	G	G	G	G	G	G	G	G	G	G	G	G	G	G	G	G	G	G	G	G	G
Pf_03_000199708	3	199708	Intergenic						1510	C/T		0.972972973	T	C		C	C	C	C	C	C	T	C	C	C	C	C	T	C	C	T	C	T	T	C	C	C	C	C	C	C	C	C	C	C	C	C	C	C
Pf_03_000200906	3	200906	Intergenic						312	A/G		1	A	A	A	A	A	A	A	A	A	A	A	A	A	A	A	A	A	G	A	A	A	A	A	A	A	A	A	A	A	A	A	A	A	G	A	G	G
Pf_03_000201408	3	201408	Non-Synonymous	good	Non-degenerate	64	2	PFC0185w	0	T/A	K/M	0.986486486	T	T	T	T	T	T	A	T	T	T	T	T	T	T	T	T	A	A	T	T	T	T	T	T	T	A	A	T	A	T	A	T	T	T	A	T	T
Pf_03_000202293	3	202293	Non-Synonymous	good	Non-degenerate	359	2	PFC0185w	0	C/A	T/K	1	C	C	C	C	C	C	C	C	C	C	C	C	C	C	C	C	C	C	C	C	C	C	C	C	C	C	C	C	C	C	C	C	C	C	C	C	C
Pf_03_000202492	3	202492	Synonymous	good	2	425	3	PFC0185w	0	C/T	N	1	T	C	C	C	C	T	C	C	C	C	C	C	C	T	C	C	C	C	C	T	C	C	C	C	C	C	C	C	C	C	C	C	C	C	C	C	C
Pf_03_000203315	3	203315	Intergenic						520	A/T		1	A	A	A	T	A	A	A	A	A	T	A	A	A	A	T	T	T	A	T	A	T	T	T	A	T	T	A	A	A	A	A	A	T	A	A	A	A
Pf_03_000204237	3	204237	Synonymous	good	4	461	3	PFC0190c	0	A/G	G	1	A	A	A	A	A	A	A	A	A	G	A	A	A	A	A	A	A	A	A	A	A	A	A	A	A	G	A	A	A	A	A	A	A	A	A	A	A
Pf_03_000207924	3	207924	Intronic					PFC0191c	0	C/T		0.945945946	C	C		C	C	C	C	C	C	C	C	C	C	C	C	C	C	C	C	C	C	C	C	C	C	C	C	C	C	C	C	C	C	C	C		T
Pf_03_000208880	3	208880	Intergenic						76	C/G		0.986486486	C	C		C	C	C	C	C	C	C	C	C	C	G	C	C	C	C	C	C	C	G	C	C	C	C	C	C	C	C	C	C	C	C	C	C	C
Pf_03_000210869	3	210869	Non-Synonymous	good	2	638	3	PFC0195w	0	A/C	H/Q	1	A	A	A	A	A	A	A	A	A	A	A	A	A	A	A	A	A	A	A	A	A	A	A	A	A	A	A	A	A	A	A	A	A	A	A	A	A
Pf_03_000210940	3	210940	Non-Synonymous	good	Non-degenerate	662	2	PFC0195w	0	C/T	T/I	1	C	C	C	C	C	C	C	C	C	C	C	C	C	C	C	C	C	C	C	C	C	C	C	C	C	C	C	C	C	C	C	C	C	C	C	C	C
Pf_03_000212348	3	212348	Non-Synonymous	good	Non-degenerate	1112	2	PFC0195w	0	C/T	T/I	1	C	C	C	C	C	C	C	C	C	C	C	C	C	C	C	C	C	C	C	C	C	C	C	C	C	C	C	C	C	C	C	C	C	T	C	C	C
Pf_03_000216803	3	216803	Intergenic						257	G/T		0.972972973	G	G	G	G	G	G	G	G	G	G	G	G	G	G	G	G	G	G	G	G	G	G	G	G	G	G	G	G	G		G	G	G	G	G	T	T
Pf_03_000217873	3	217873	Intergenic						124	G/A		0.972972973	G	G		G	G	G	G	G	G	G	G	G	G	G	G	G	G	G	G	G	G	G	G	G	G	G	G	G	G	G	G	G	G	A	G	G	G
Pf_03_000218251	3	218251	Non-Synonymous	good	Non-degenerate	314	1	PFC0210c	0	T/G	K/Q	0.972972973	T	T	T	T	T	G	T	T	T	G	G	T	G	T	G	G	G	T	T	T	G	T		T	T	G	T	T	T	G	T	T	T	T	T	T	T
Pf_03_000218289	3	218289	Non-Synonymous	good	Non-degenerate	301	2	PFC0210c	0	T/C	S/N	0.959459459	C	T		T	T	T	T	T	T	T	T	T	T	T	T	T	T	T	T		C	T	T	C	T	T	T	T	T	T	T	T	T	T	T	T	T
Pf_03_000218329	3	218329	Non-Synonymous	good	Non-degenerate	288	1	PFC0210c	0	C/T	D/N	1	C	C	C	C	C	C	T	C	C	C	C	C	C	C	C	C	C	C	C	C	C	C	C	C	C	C	C		C	C	C	C	C	C	C	T	T
Pf_03_000218898	3	218898	Non-Synonymous	good	Non-degenerate	98	2	PFC0210c	0	C/G	A/G	0.986486486	C	G		C	G	G	G	C	C	G	C	G	C	G	G	G	G	C	C	G	C	C	G	C	G	G	C	C	C	G	C	C	C	C	C	G	G
Pf_03_000219968	3	219968	Intergenic						643	C/T		0.986486486	C	C	C	C	C	C	C	C	C	C	C	C	C	C	C	C	C	C	C	C	C	C	C	C	C	C	C	C	C	C	C	C	C	C	C	T	T
Pf_03_000220437	3	220437	Intergenic						174	G/T		0.986486486	G	G	G		G	G	T	T	G	G	T	T	T	G	T	G	G	T	T	G	G	G	T	T	T	T	G	G	G	T	G	G	G	G	G	T	T
Pf_03_000221041	3	221041	Synonymous	good	2	404	3	PFC0215c	0	T/C	L	1	T	T	T	T	T	T	T	T	T	T	T	T	T	T	T	T	T	T	T	T	T	T	T	T	T	T	T	T	T	T	T	T	T	T	T	T	T
Pf_03_000221351	3	221351	Non-Synonymous	good	Non-degenerate	301	2	PFC0215c	0	A/G	T/I	1		A	G	G	A	A	A	G	A	A	A	G	A	A	G	A	G	G	A	G	G	G	G	G	G	G	A	A	A	A	A	A	A	A	A	A	A
Pf_03_000221432	3	221432	Non-Synonymous	good	Non-degenerate	274	2	PFC0215c	0	C/G	T/R	1	G	G	C	G	G	G	G	G	G	G	G	G	G	G	C	G	C	C	G	C	C	C	G	C	C	C	G	G	G	G	G	G	G	C	G	G	G
Pf_03_000221505	3	221505	Non-Synonymous	good	Non-degenerate	250	1	PFC0215c	0	A/G	Y/H	1	G	A	A	A	G	G	G	G	G	G	A	A	A	G	A	G	A	A	A	A	A	A	A	A	A	A	A	A	A	G	A	A	A	A	A	G	G
Pf_03_000221578	3	221578	Non-Synonymous	good	2	225	3	PFC0215c	0	T/G	N/K	0.945945946	G	T	T	T	G	G	G	G	G	G	T	G	T	G	T	G	T	T	G	T	G	T	G	T	G	T	G	G	G	G	G		G	T	G
Pf_03_000221663	3	221663	Non-Synonymous	good	Non-degenerate	197	2	PFC0215c	0	T/C	K/R	1	T	T	T	T	T	T	T	T	T	T	T	T	T	T	T	T	T	T	T	T	T	T	T	T	T	C	T	T	T	T	T	T	T	T	T	T	T
Pf_03_000221732	3	221732	Non-Synonymous	good	Non-degenerate	174	2	PFC0215c	0	C/A	R/I	0.986486486	C	C	C	C	C	C	C	C	C	C	C	C	C	C	C	C	C	C	C	C	C	C	C		C	C	C	C	C	C	C	C	C	C	C	C	C
Pf_03_000222505	3	222505	Intergenic						38	G/A		0.986486486	G	G	G	G	G	G	G	G	G	G	G	G	G	G	G	G	G	G	G	G	G	G	A	G	G	G	G	G	G		G	G	G	G	G	G	G
Pf_03_000225807	3	225807	Non-Synonymous	good	Non-degenerate	693	1	PFC0220w	0	G/A	E/K	1	G	G	G	G	G	G	G	G	G	G	G	G	G	G	G	G	G	G	G	G	G	G	G	G	G	A	G	G	G	G	G	G	G	G	G	G	G
Pf_03_000226649	3	226649	Synonymous	good	4	973	3	PFC0220w	0	G/A	T	1	G	G	G	G	G	G	G	G	G	G	G	G	G	G	G	G	G	G	G	G	G	G	G	G	G	G	G	G	G	G	G	G	G	G	G	G	G
Pf_03_000232990	3	232990	Intergenic						18	G/A		1	A	G	G	A	G	G	A	A	G	A	A	A	A	G	A	A	A	A	A	G	A	A	A	A	G	A	G	G	G	A	G	G	A	G	G	G	G
Pf_03_000233431	3	233431	Synonymous	good	3	3838	3	PFC0230c	0	A/G	I	0.986486486	A	A	A	A	A	A	A	A	A	A	A	A	A	A	A	A	A	A	A	A	A	A	A	A	A	A	A	A	A	A	A	A	A	A	A	A	A
Pf_03_000234272	3	234272	Non-Synonymous	good	Non-degenerate	3558	2	PFC0230c	0	C/G	A/G	1	C	C	C	C	C	C	C	C	C	C	C	C	C	C	C	C	C	C	C	C	C	C	C	C	C	C	C	C	C	C	C	C	C	C	C	C	C
Pf_03_000234436	3	234436	Synonymous	good	4	3503	3	PFC0230c	0	C/T	G	1	C	C	C	C	C	C	C	C	C	C	C	C	C	C	C	T	C	C	C	C	C	C	C	C	C	C	C	C	C	C	C	C	C	C	C	C	C
Pf_03_000234673	3	234673	Non-Synonymous	good	Non-degenerate	3424	3	PFC0230c	0	C/A	M/I	1	C	C	C	C	C	C	C	C	C	C	C	C	C	C	C	C	C	C	C	C	C	C	C	C	C	C	C	C	C	C	C	C	C	C	C	C	C
Pf_03_000235680	3	235680	Non-Synonymous	good	Non-degenerate	3089	1	PFC0230c	0	C/A	D/Y	1	A	C	A	C	A	C	A	C	C	C	C	C	C	C	C	C	C	C	A	C	C	C	A	C	C	C	C	C	C	C	C	C	A	C	C	C	C
Pf_03_000236578	3	236578	Synonymous	good	2	2789	3	PFC0230c	0	A/G	Y	1	A	A	A	A	A	A	A	A	A	A	A	A	A	A	A	A	A	A	A	A	A	A	A	A	A	A	A	A	A	A	A	A	A	A	A	A	A
Pf_03_000237229	3	237229	Synonymous	good	2	2572	3	PFC0230c	0	A/G	N	1	A	A	A	A	A	A	A	A	A	A	A	A	A	A	A	A	A	A	A	A	A	A	A	A	A	A	A	A	A	A	A	A	A	A	A	A	A
Pf_03_000237858	3	237858	Non-Synonymous	good	Non-degenerate	2363	1	PFC0230c	0	T/C	E/K	0.810810811	C	C		C	C	C	C	C		C	C	C	C	C	C	C	C	C	C	C	C	C	C	C	C	C	C	T			C	C	C	T	C	C	C
Pf_03_000238414	3	238414	Synonymous	good	4	2177	3	PFC0230c	0	C/G	S	0.972972973	G	G	C	C	C	C	C	C	C	C	C	G	C	C	C	C	C	C	C	C	C	C	C	C	C	C	C	C	C	C	C	C	C	C	C	C	C
Pf_03_000239636	3	239636	Non-Synonymous	good	Non-degenerate	1770	2	PFC0230c	0	G/A	T/I	1	G	G	G	G	G	G	G	G	G	G	G	G	G	G	G	G	G	G	G	G	G	G	G	G	G	G	G	G	G	G	G	G	G	G	G	G	G
Pf_03_000241387	3	241387	Synonymous	good	2	1186	3	PFC0230c	0	T/C	E	1	T	T	T	T	T	T	T	T	T	T	T	T	T	T	T	T	T	T	T	T	T	T	T	T	T	T	T	T	T	T	T	T	T	T	T	T	T
Pf_03_000243572	3	243572	Non-Synonymous	good	Non-degenerate	458	2	PFC0230c	0	G/A	A/V	0.986486486	G	G	G	G	G	G	G	G	G	G	G	G	G	G	G	G	G	G	G	G	G	G	G	G	G	G	G	A	G	G	G	A	G	G	G	G	G
Pf_03_000244057	3	244057	Synonymous	good	2	296	3	PFC0230c	0	T/C	Q	1	T	T	T	T	T	T	T	T	T	T	T	T	T	T	T	T	T	T	T	T	T	T	T	T	T	T	T	C	T	T	T	C	T	T	T	T	T
Pf_03_000244329	3	244329	Non-Synonymous	good	Non-degenerate	206	1	PFC0230c	0	G/T	H/N	1	T	G	G	G	G	G	G	G	G	G	G	G	G	G	G	G	G	G	G	G	G	G	G	G	G	G	G	G	G	G	G	G	G	G	G	G	G
Pf_03_000246453	3	246453	Intergenic						1464	T/C		0.932432432	C	C		C	C	C	C	C	C	C	C	C	C	C	C	C	C	C	C	C	C	C	C	C	C	C	C	C	T	C	C	T	T	C		T	T
Pf_03_000249686	3	249686	Synonymous	good	2	590	3	PFC0235w	0	T/C	N	1	T	T	T	T	T	T	T	T	T	T	T	T	T	T	C	T	C	T	T	T	T	T	T	T	T	T	T	T	T	T	T	T	T	C	T	T	T
Pf_03_000252466	3	252466	Synonymous	good	4	835	3	PFC0240c	0	G/T	S	1	G	G	G	G	G	G	G	G	G	G	G	G	G	G	G	G	G	G	G	G	G	G	G	G	G	G	G	G	G	G	G	G	G	G	G	G	G
Pf_03_000258558	3	258558	Non-Synonymous	good	Non-degenerate	3802	1	PFC0245c	0	T/C	T/A	0.945945946	T	T	C	T	T	T			T	T	T	T	T	T	T	T	T	T	T	T	T	T	T	T	T	T	T	T	T	T	T	T	T	C	T	T	T
Pf_03_000265134	3	265134	Non-Synonymous	good	Non-degenerate	1610	1	PFC0245c	0	C/T	D/N	1	C	C	C	T	C	C	C	T	C	C	C	C	C	C	C	C	C	C	C	C	C	C	C	C	C	T	C	C	C	C	C	C	C	C	C	T	T
Pf_03_000266599	3	266599	Non-Synonymous	good	2	1121	3	PFC0245c	0	A/C	F/L	0.986486486	C	A	A	A	A	A	A	A	A	A	A	A	A	A	A	A	A	A	A	A	A	A	A	A	A	A	A	A	A	A	A	A	A	A	A	A	A
Pf_03_000267083	3	267083	Non-Synonymous	good	Non-degenerate	960	2	PFC0245c	0	C/T	R/H	1	C	C	C	C	C	C	C	C	C	C	C	C	C	C	C	C	C	C	C	C	C	C	C	C	C	C	C	C	C	C	C	C	C	C	C	C	C
Pf_03_000269799	3	269799	Non-Synonymous	good	Non-degenerate	55	1	PFC0245c	0	C/T	N/D	1	C	T	C	T	C	C	C	C	T	C	C	C	C	C	C	C	C	C	T	C	C	C	C	C	T	T	T	T	C	C	T	T	T	C	T	C	C
Pf_03_000271710	3	271710	Intergenic						829	T/C		1	T	T	T	T	T	T	T	T	T	T	T	T	T	T	T	T	T	T	T	T	T	T	T	T	T	T	T	T	T	T	T	T	T	T	T	C	C
Pf_03_000276020	3	276020	Synonymous	good	4	74	3	PFC0255c	0	G/A	P	1	G	G	A	G	G	G	G	G	G	G	G	G	G	G	G	G	G	G	G	G	G	G	G	G	G	G	G	A	A	G	A	A	A	G	A	G	G
Pf_03_000279222	3	279222	Non-Synonymous	good	Non-degenerate	211	2	PFC0260w	0	T/C	I/T	1	T	T	T	T	T	T	T	T	T	T	T	T	T	T	T	T	T	T	T	T	T	T	T	T	T	C	T	T	T	T	T	T	T	T	T	T	T
Pf_03_000279346	3	279346	Synonymous	good	2	252	3	PFC0260w	0	A/G	L	1	G	A	A	A	G	A	A	A	A	A	A	A	A	A	A	A	A	A	A	G	A	A	G	A	A	A	A	A	A	A	A	A	A	A	A	A	A
Pf_03_000279704	3	279704	Non-Synonymous	good	Non-degenerate	372	1	PFC0260w	0	G/A	V/I	0.945945946	G	G	G	G	G	G		G	G	G	G	G	G	G	G	G	G	G	G	G	G	G	G	G	G	G	G	G	G		G	G	G		G	G	G
Pf_03_000279710	3	279710	Synonymous	good	2	374	1	PFC0260w	0	T/C	L	0.986486486	C	T		T	T	T	T	C	T	T	T	T	T	T	T	T	T	T	T	T	T	T	C	T	T	T	T	T	T	T	T	T	T	T	T	T	T
Pf_03_000281740	3	281740	Synonymous	good	2	1050	3	PFC0260w	0	T/C	N	0.972972973	T	T		T	T	T		C	T	T	T	T	T	C	T	C	C	T	C	T	C	T	T	T	T	T	T	T	T	T	T	T	T	T	T	C	C
Pf_03_000282240	3	282240	Intergenic						14	T/C		0.905405405	T	T		T	T	T		T	T	T	T	T	T	T	T	T	T	T	T	T	T	T	T	T	T	T	T	T	T		T	T	T	T	T	T	T
Pf_03_000282728	3	282728	Synonymous	good	2	20	3	PFC0261c	0	C/T	K	0.959459459	T	C	C	C	C	C	C	C	C	C	C	C	C	C	C	C	C	C	C	C	C	C	T	C	C	C	C		T	C	T	C	C	C	C	C	C
Pf_03_000291719	3	291719	Intergenic						63	G/A		1	A	A	A	A	A	A	G	A	A	A	A	A	A	A	A	A	A	A	A	A	G	G	G	A	A	A	G	A	A	G	A	A	A	A	G	A	A
Pf_03_000292333	3	292333	Intronic					PFC0271c	0	A/G		1	A	A	A	A	A	A	A	A	A	A	A	A	A	A	A	A	A	A	A	A	A	A	G	A	A	A	A	A	A	A	A	A	A	A	A	A	A
Pf_03_000292539	3	292539	Intronic					PFC0271c	0	G/C		0.972972973	G	G		G	G	G	G	G	G	G	G	G	G	G	G	G	G	G	G	C	G	G	G	G	C	G	G	G	G	G	G	G	G	G	G	G	G
Pf_03_000294538	3	294538	Intergenic						653	A/G		0.986486486	A	A	A	A	A	A	A	A	A	A	A	A	A	A	A	A	A	A	A	A	A	A	A	A	A	A	A	G	A	A	A	G	G	A		A	A
Pf_03_000295101	3	295101	Intergenic						90	T/G		0.986486486	G	G		T	T	G	G	T	G	G	G	G	G	G	G	G	G	G	G	T	G	T	T	T	T	T	G	T	G	G	G	T	T	T	G	G	G
Pf_03_000299637	3	299637	Synonymous	good	2	46	3	PFC0281w	0	A/G	E	0.986486486	A	A	G	A	A	A	G	A	G	G	A	G	A	G	G	A	A	A	A	A	A	A	A	A	A	G	A	A	A	A	A	A	A	G	A	A	A
Pf_03_000304075	3	304075	Synonymous	good	4	102	3	PFC0285c	0	A/G	G	1	A	A	A	A	A	A	A	A	A	A	A	A	A	A	A	A	A	A	A	A	A	A	A	A	A	A	A	A	A	A	A	A	A	A	A	A	A
Pf_03_000305282	3	305282	Intergenic						902	T/C		0.972972973	C	C	C	C	C	C	C	C	C	C	C	C	C	C	C	C	C	C	C	C	C	C	C	C	C	C	C	C		C		C	C	T	C	C	C
Pf_03_000309640	3	309640	Synonymous	good	4	51	3	PFC0295c	0	A/C	S	1	A	A	A	A	A	A	A	A	A	A	A	A	A	A	A	A	A	A	A	A	A	A	A	A	A	A	A	A	A	A	A	A	A	C	A	A	A
Pf_03_000311095	3	311095	Intergenic						555	A/T		1	T	T	A	A	A	A	A	A	A	A	A	T	A	T	A	T	T	A	T	A	A	T	T	T	T	T	T	A	A	A	A	A	T	A	T	A	A
Pf_03_000314470	3	314470	Intergenic						1009	C/G		1	C	C	C	C	C	C	C	C	C	C	C	C	C	C	C	C	C	C	C	C	C	C	C	C	C	C	C	C	C	C	C	C	C	C	C	C	C
Pf_03_000323753	3	323753	Synonymous	good	2	312	3	PFC0320w	0	A/G	L	0.972972973	G	G		G	A	G	A	A	A	G	G	A	G	A	A	A	A	A	G	A	A	A	A	A	G	A	G	A	A	G	G	A	G	G	G	A	A
Pf_03_000323765	3	323765	Synonymous	good	2	316	3	PFC0320w	0	T/C	N	1	T	T	T	T	T	T	T	T	T	T	T	T	T	T	T	T	T	T	T	T	T	T	T	T	T	T	T	T	T	T	T	T	T	T	T	C	C
Pf_03_000324938	3	324938	Synonymous	good	2	707	3	PFC0320w	0	C/T	D	1	C	C	C	C	C	C	C	C	C	C	C	C	C	C	C	C	C	C	C	C	C	C	T	C	C	C	C	C	C	C	C	C	C	C	C	C	C
Pf_03_000326573	3	326573	Non-Synonymous	good	Non-degenerate	1647	1	PFC0325c	0	A/G	S/P	1	A	G	A	A	G	A	G	A	A	A	G	G	G	A	A	A	A	A	A	A	A	A	A	G	A	G	A	A	A	A	A	A	A	A	A	A	A
Pf_03_000326790	3	326790	Synonymous	good	4	1574	3	PFC0325c	0	G/A	S	1	G	G	G	G	G	G	G	G	G	G	G	G	G	G	G	G	G	G	G	G	G	G	G	G	G	G	G	G	G	G	G	G	G	G	G	G	G
Pf_03_000327910	3	327910	Non-Synonymous	good	Non-degenerate	1201	2	PFC0325c	0	A/T	V/E	0.986486486	A	A	A	A	A	A	A	A	A	A	A	A	A	A	A	A	A	A	A	A	A	A	A	A	A	A	A	A	A	A	A	A	A	A	A	A	A
Pf_03_000328871	3	328871	Synonymous	good	2	881	1	PFC0325c	0	G/A	L	1	G	G	G	G	G	G	G	G	G	G	G	G	G	G	G	G	G	G	G	G	G	G	G	G	G	G	G	G	G	G	G	G	G	G	G	A	A
Pf_03_000328977	3	328977	Non-Synonymous	good	Non-degenerate	845	3	PFC0325c	0	C/A	M/I	1	C	C	C	C	C	C	C	A	C	C	C	C	C	C	C	C	C	C	C	C	C	C	C	C	C	C	A	A	C	A	A	A	A	C	A	C	C
Pf_03_000330133	3	330133	Non-Synonymous	good	Non-degenerate	460	2	PFC0325c	0	T/C	H/R	1	T	T	T	T	T	T	T	T	T	T	T	T	T	T	T	T	T	T	T	T	T	T	T	T	T	T	T	T	T	T	T	T	T	T	T	T	T
Pf_03_000330428	3	330428	Non-Synonymous	good	Non-degenerate	362	1	PFC0325c	0	G/T	H/N	1	G	G	G	G	G	G	G	G	G	G	G	G	G	G	T	G	G	G	G	G	G	G	G	G	G	G	G	G	G	G	G	T	G	G	G	G	G
Pf_03_000331061	3	331061	Synonymous	good	2	151	1	PFC0325c	0	G/T	R	1	G	G	G	G	G	G	G	G	G	G	G	G	G	G	G	G	G	G	G	G	G	G	G	G	G	G	G	G	G	G	G	G	G	G	G	T	T
Pf_03_000333973	3	333973	Synonymous	good	2	40	3	PFC0330w	0	T/C	Y	1	T	T	T	T	T	T	T	T	T	T	T	T	T	T	T	T	T	T	T	T	T	T	T	T	T	T	T	T	T	T	T	T	T	T	T	T	T
Pf_03_000334204	3	334204	Synonymous	good	2	117	3	PFC0330w	0	A/G	E	1	A	A	A	A	A	A	A	A	A	A	A	A	A	A	A	A	A	A	A	A	A	A	A	A	A	A	A	A	A	A	A	G	A	A	A	A	A
Pf_03_000334972	3	334972	Synonymous	good	3	373	3	PFC0330w	0	T/A	I	1	A	T	T	T	T	T	T	T	T	T	T	T	T	T	T	T	T	T	T	T	T	T	T	T	T	T	T	T	T	T	T	T	A	T	T	T	T
Pf_03_000340918	3	340918	Synonymous	good	4	2320	3	PFC0335c	0	G/T	G	0.986486486	T	G	G	G	G	G	G	G	G	G	G	G	G	G	G	G	G	G	G	G	G	G	G	G	G	G	G	G	G	G	G	G	G		G	G	G
Pf_03_000346835	3	346835	Non-Synonymous	good	2	414	1	PFC0335c	0	G/T	L/M	1	T	G	G	G	G	G	G	G	G	G	G	G	G	G	G	G	G	G	G	G	G	G	G	G	G	G	G	G	G	G	G	G	G	G	G	G	G
Pf_03_000346848	3	346848	Synonymous	good	4	409	3	PFC0335c	0	G/C	V	1	G	G	C	C	C	C	C	G	G	G	G	G	G	C	C	C	C	C	C	G	G	G	G	G	G	G	G	G	C	G	G	G	C	G	G	G	G
Pf_03_000346880	3	346880	Non-Synonymous	good	Non-degenerate	399	1	PFC0335c	0	G/C	Q/E	1	G	G	G	G	G	G	G	G	G	G	G	G	G	G	G	G	G	G	G	G	G	G	G	G	G	G	G	G	G	G	G	G	G	G	G	G	G
Pf_03_000347238	3	347238	Intronic					PFC0335c	0	T/C		1	T	T	T	T	C	T	T	T	T	C	T	T	T	T	T	T	T	T	T	T	C	T	T	T	T	T	C	C	T	T	C	T	T	T	C	C	C
Pf_03_000347261	3	347261	Intronic					PFC0335c	0	G/T		0.972972973	G	G	G	G	T	G	G	G	G	T	G	G	G	G	G	G	G	G	G	G	T	G	G	G	G	G	T	T	G	G		G	G	G	T	T	T
Pf_03_000351177	3	351177	Synonymous	good	2	318	3	PFC0340w	0	T/C	D	0.986486486	T	T	T	T	T	T	T	T	T	T	C	T	C	T	T	T	T	T	C	T	T	T	T	T	T	T	T	T	T	T		T	T	T	T	T	T
Pf_03_000351261	3	351261	Synonymous	good	2	346	3	PFC0340w	0	A/G	Q	1	A	A	A	A	A	A	A	A	A	A	A	A	A	A	A	A	A	A	A	A	A	A	A	A	A	A	A	A	A	A	A	A	A	A	A	G	G
Pf_03_000351267	3	351267	Synonymous	good	4	348	3	PFC0340w	0	T/C	P	1	C	T	T	T	T	T	T	T	T	T	C	T	C	T	T	T	T	T	T	T	T	T	T	T	T	T	T	T	T	T	T	T	T	T	T	T	T
Pf_03_000353056	3	353056	Synonymous	good	4	21	3	PFC0345w	0	T/C	V	1	T	T	T	T	C	T	T	T	T	T	T	T	T	T	T	T	T	T	T	T	T	T	T	T	T	T	T	T	T	T	T	T	C	C	T	T	T
Pf_03_000353180	3	353180	Non-Synonymous	good	Non-degenerate	63	1	PFC0345w	0	G/A	A/T	0.986486486	G	G		G	G	G	A	G	G	G	G	G	G	A	A	G	G	G	G	G	A	G	A	G	G	G	G	G	G	G	G	G	A	A	G	G	G
Pf_03_000353920	3	353920	Non-Synonymous	good	Non-degenerate	309	3	PFC0345w	0	G/A	M/I	1	A	G	A	G	G	G	G	G	G	G	G	G	G	G	G	A	A	G	G	G	G	G	G	G	G	G	G	G	G	G	G	G	G	G	G	G	G
Pf_03_000354622	3	354622	Synonymous	good	2	543	3	PFC0345w	0	A/G	K	0.986486486	A	A	A	G	A	A	A	A	A	G	A	A	A	A	A	A	A	A	A	A	A	A	A	A	G	A	G	G	A	A	G	A	A	A	G	A	A
Pf_03_000354635	3	354635	Non-Synonymous	good	Non-degenerate	548	1	PFC0345w	0	G/T	A/S	1	G	G	T	G	G	G	G	G	G	G	G	G	G	G	G	G	G	G	G	G	G	G	G	G	G	G	G	G	G	G	G	G	G	G	G	T	T
Pf_03_000354951	3	354951	Non-Synonymous	good	Non-degenerate	653	2	PFC0345w	0	G/A	S/N	0.824324324		G		G	G	G		G	G	G		G		G	G			A	A	G	G	G			G	G	G	G	G		G	A	G		G		G
Pf_03_000355045	3	355045	Non-Synonymous	good	2	684	3	PFC0345w	0	G/T	K/N	0.905405405	T	G		G	G	G	G	G	G	G	G	G	G	G	G	G	G	T	G	G	G	G	G		G	G	T	G	T	G	G	T	T		T	G	G
Pf_03_000355183	3	355183	Synonymous	good	4	730	3	PFC0345w	0	A/G	S	1	A	A	A	A	A	A	A	A	A	A	A	A	A	A	A	A	A	A	A	A	G	G	A	A	A	A	A	A	A	A	A	A	A	A	A	G	G
Pf_03_000355262	3	355262	Non-Synonymous	good	Non-degenerate	757	1	PFC0345w	0	C/G	E/Q	1	C	G	G	C	C	C	G	C	C	C	C	C	C	C	C	C	C	C	C	C	C	C	C	C	G	C	C	C	C	C	C	C	C	C	C	C	C
Pf_03_000356794	3	356794	Non-Synonymous	good	3	1267	3	PFC0345w	0	G/A	I/M	0.945945946	A	A	G	A		A	A	A	A	G	G	A	G	A	A	G	G	A	A	A	G	A	A	A		G	A	G	A	A	G	A	A	G	A	G	G
Pf_03_000356820	3	356820	Non-Synonymous	good	Non-degenerate	1276	2	PFC0345w	0	C/T	I/T	1	C	C	C	C	C	C	C	C	C	C	C	C	C	C	C	C	C	C	C	C	C	C	C	C	C	C	C	C	C	C	C	C	C	C	C	C	C
Pf_03_000357005	3	357005	Non-Synonymous	good	Non-degenerate	1338	1	PFC0345w	0	G/A	D/N	1	G	G	G	G	G	G	G	G	G	G	G	G	G	G	G	G	G	G	G	G	G	G	G	G	G	G	G	G	G	G	G	G	G	G	G	A	A
Pf_03_000357087	3	357087	Non-Synonymous	good	Non-degenerate	1365	2	PFC0345w	0	G/C	C/S	1	C	C	G	C	G	G	G	C	C	C	C	G	C	G	C	G	G	C	C	G	G	C	G	G	G	G	G	G	C	G	G	G	G	G	G	C	C
Pf_03_000357113	3	357113	Non-Synonymous	good	Non-degenerate	1374	1	PFC0345w	0	A/T	N/Y	1	A	A	A	A	A	A	A	A	A	A	A	A	A	A	A	A	A	A	A	A	A	A	A	A	A	A	A	A	A	A	A	A	A	A	A	A	A
Pf_03_000357469	3	357469	Synonymous	good	2	1492	3	PFC0345w	0	A/G	K	1	A	A	A	A	A	G	A	A	A	A	G	G	G	A	G	A	A	A	A	A	A	A	A	A	G	A	G	A	A	G	A	G	A	G	G	A	A
Pf_03_000357870	3	357870	Non-Synonymous	good	Non-degenerate	1626	2	PFC0345w	0	G/A	R/K	1	G	G	A	G	G	A	G	G	G	G	G	A	G	A	G	G	G	G	A	A	G	A	G	G	A	G	G	A	A	G	A	G	A	A	G	G	G
Pf_03_000357874	3	357874	Synonymous	good	4	1627	3	PFC0345w	0	C/T	T	1	C	C	T	C	C	T	C	C	C	C	C	T	C	T	C	C	C	C	T	T	C	T	C	C	T	C	C	T	T	C	T	C	T	T	C	C	C
Pf_03_000358078	3	358078	Synonymous	good	4	1695	3	PFC0345w	0	C/T	G	1	T	T	T	T	T	T	C	T	T	T	T	T	T	T	C	C	C	T	T	T	T	T	T	T	T	T	T	C	T	T	C	T	T	C	T	T	T
Pf_03_000359206	3	359206	Synonymous	good	3	477	3	PFC0350c	0	G/T	I	1	T	G	G	G	G	G	G	G	G	G	G	G	G	G	G	T	T	G	G	G	G	G	G	G	G	G	G	G	G	G	G	G	G	T	G	G	G
Pf_03_000359614	3	359614	Synonymous	good	2	341	3	PFC0350c	0	A/G	D	1	A	G	G	A	G	A	A	G	A	A	A	G	A	G	A	G	G	G	G	G	G	G	G	G	G	A	G	G	A	G	G	G	G	G	G	A	A
Pf_03_000360148	3	360148	Synonymous	good	4	163	3	PFC0350c	0	C/T	T	1	C	T	C	C	T	C	T	T	T	C	T	T	T	T	C	T	T	T	T	T	T	C	T	T	T	T	C	C	T	T	C	C	C	C	C	T	T
Pf_03_000360304	3	360304	Synonymous	good	2	111	3	PFC0350c	0	T/C	K	1	T	C	T	T	C	T	C	C	C	C	C	T	C	C	T	C	C	T	T	C	T	C	C	C	C	C	T	T	C	C	T	T	T	T	T	C	C
Pf_03_000360406	3	360406	Synonymous	good	4	77	3	PFC0350c	0	A/G	A	1	A	G	A	A	G	G	G	G	G	G	G	G	G	G	A	G	G	G	G	G	A	G	G	G	G	G	A	G	G	G	G	G	G	A	A	G	G
Pf_03_000360734	3	360734	Intronic					PFC0350c	0	T/C		0.864864865	T	T		T	C	C	T	T	T	C	T	T	T	T	T	T	T	T	T	T	T	T	T		T	T	C	C	T	T	C	C	C	T	C	T	T
Pf_03_000361313	3	361313	Intergenic						405	C/A		0.972972973	C	C		C	A	C	C	C	C	C	C	A	C	C	C	C	C	C	A	C	C	C	C	C	C	C	C	C	C	C	C	A	C	C	C	C	C
Pf_03_000362196	3	362196	Intergenic						138	G/T		1	G	G	G	G	G	G	G	G	G	G	G	G	G	G	G	G	G	G	G	G	G	G	G	G	G	G	G	G	G	G	G	G	G	G	G	G	G
Pf_03_000363019	3	363019	Non-Synonymous	good	Non-degenerate	110	2	PFC0355c	0	C/A	S/I	1	C	C	C	C	C	C	C	A	C	C	C	C	C	C	C	A	A	C	C	C	C	C	C	C	C	C	A	A	C	A	C	A	A	C	A	C	C
Pf_03_000363208	3	363208	Non-Synonymous	good	Non-degenerate	47	2	PFC0355c	0	C/T	S/N	1	C	C	C	C	C	C	C	C	C	C	C	C	C	C	C	C	C	C	C	C	C	C	C	C	C	C	C	C	C	C	C	C	C	C	C	C	C
Pf_03_000363327	3	363327	Synonymous	good	4	7	3	PFC0355c	0	G/A	S	1	G	G	G	G	G	G	G	G	G	G	G	G	G	G	G	G	G	G	G	G	G	G	G	G	G	G	G	G	A	G	G	G	G	G	G	A	A
Pf_03_000363488	3	363488	Intergenic						141	C/A		1	C	C	C	C	C	C	C	C	C	C	C	C	C	C	C	C	C	C	C	C	C	C	C	C	C	C	C	C	C	C	C	C	C	C	C	C	C
Pf_03_000364554	3	364554	Intergenic						693	T/G		1	T	T	T	T	T	T	T	T	T	T	G	T	G	T	T	T	T	T	T	T	T	T	T	G	T	G	T	T	G	T	T	T	T	T	T	G	G
Pf_03_000366280	3	366280	Intergenic						320	C/T		0.986486486	C	C	C	C	C	C	C	C	C	C	C	C	C	C	C	C	C	C	C	C	C	C	C	C	C	T	C	C	C	C	C	C	C	C	C	C	C
Pf_03_000367499	3	367499	Intergenic						35	A/G		0.972972973	A	A	A	A	A	A	A	A	A	A	A	A	A	A	A	A	A	A	A	A	A	A	A	A	A	A	A	A	A	A	A	A	A	A	A	A	A
Pf_03_000370453	3	370453	Synonymous	good	2	383	1	PFC0365w	0	C/T	L	1	C	C	C	C	C	C	C	C	C	C	C	C	C	C	C	C	C	C	C	C	C	C	C	C	C	C	C	C	C	C	C	C	C	C	C	C	C
Pf_03_000371479	3	371479	Intergenic						574	C/T		1	C	C	C	C	C	C	C	C	C	C	C	C	C	C	C	C	C	C	C	C	C	C	C	C	C	C	C	C	C	C	C	C	C	C	C	C	C
Pf_03_000371769	3	371769	Intergenic						712	G/A		1	G	G	G	G	G	G	G	G	G	G	G	G	G	G	G	G	G	G	G	G	G	G	G	G	G	G	G	G	G	G	G	G	G	G	G	G	G
Pf_03_000372434	3	372434	Intergenic						47	A/G		1	A	A	A	A	A	A	A	A	A	A	A	A	A	A	A	A	A	A	A	A	A	A	A	A	A	A	A	A	A	A	A	A	A	A	A	A	A
Pf_03_000372887	3	372887	Non-Synonymous	good	Non-degenerate	136	2	PFC0370w	0	T/C	V/A	1	T	T	T	T	T	T	T	T	T	T	T	T	T	T	T	T	T	T	T	T	T	T	T	T	T	T	T	T	T	T	T	T	T	T	T	C	C
Pf_03_000373383	3	373383	Synonymous	good	4	301	3	PFC0370w	0	G/A	S	0.986486486	G	G	G	G	G	G	G	G	G	G	G	G	G	G	G	G	G	G	G	G	G	G	G	G	G	G	G	G	G	G	G	G	G	G	G	G	G
Pf_03_000375169	3	375169	Non-Synonymous	good	Non-degenerate	102	1	PFC0371w	0	C/A	H/N	0.972972973	C	C		C	C	C	C	C	C	C	C	C	C	C	C	C	C	C	C	C	C	C	C	C	C	C	C	C	C	C	C	C	C	C	C	A	A
Pf_03_000377050	3	377050	Synonymous	good	2	972	3	PFC0375c	0	T/C	Q	1	C	T	T	T	T	T	T	T	T	T	T	T	T	T	T	T	T	T	T	T	T	T	T	T	T	T	T	T	T	T	T	T	T	T	T	T	T
Pf_03_000379844	3	379844	Non-Synonymous	good	Non-degenerate	41	2	PFC0375c	0	A/T	V/D	0.986486486	A	T	A	A	T	T	A	A	A	A		A	A	A	A	T	T	A	A	A	A	A	A	A	A	A	A	A	A	A	A	A	A	A	A	T	T
Pf_03_000379937	3	379937	Non-Synonymous	good	Non-degenerate	10	2	PFC0375c	0	G/A	L/S	1	A	G	A	G	G	G	G	G	G	G	G	A	G	G	G	G	G	A	A	A	G	G	A	A	G	G	A	G	G	G	G	G	G	G	A	G	G
Pf_03_000380017	3	380017	Intergenic						52	T/G		0.986486486	T	T		T	T	T	T	T	G	T	T	T	T	T	T	T	T	T	T	T	T	T	T	T	T	G	T	T	T	T	T	T	T	T	T	T	T
Pf_03_000380121	3	380121	Intergenic						156	C/A		0.891891892	C	C		C	C	C		C	C	C		C	C	C	C	C	C	C	C	C	C	C	C	C	C	C	C	C	C		C	C	C		C	C	C
Pf_03_000381036	3	381036	Intergenic						14	C/T		1	T	C	C	C	C	C	C	C	C	C	C	C	C	C	C	C	C	C	C	C	C	C	C	C	C	C	C	C	C	C	C	C	C	C	C	C	C
Pf_03_000381932	3	381932	Non-Synonymous	good	Non-degenerate	295	1	PFC0380w	0	A/G	S/G	1	A	A	A	A	A	A	G	A	A	A	A	A	A	A	A	A	A	A	A	G	G	A	G	A	A	A	A	A	A	A	A	A	A	A	A	A	A
Pf_03_000382195	3	382195	Synonymous	good	4	382	3	PFC0380w	0	T/C	G	1	C	C	T	T	C	T	T	C	C	C	T	C	T	C	C	C	C	T	C	C	C	C	T	T	C	T	C	C	C	C	C	T	C	T	C	C	C
Pf_03_000382234	3	382234	Synonymous	good	4	395	3	PFC0380w	0	A/C	S	1	A	A	A	A	A	A	A	A	A	A	A	A	A	A	A	A	A	A	A	A	A	A	A	A	A	A	A	A	A	A	A	A	A	A	A	A	A
Pf_03_000384814	3	384814	Synonymous	good	2	65	3	PFC0381c	0	T/C	Q	1	T	T	T	T	T	T	T	T	T	T	T	T	T	T	T	T	T	T	T	T	T	C	T	T	T	T	T	T	T	T	T	T	T	T	T	C	C
Pf_03_000385805	3	385805	Intergenic						7	C/T		1	C	C	C	C	C	C	C	C	C	C	C	C	C	C	C	C	C	C	C	C	C	C	T	C	C	C	C	C	C	C	C	C	C	C	C	C	C
Pf_03_000387228	3	387228	Non-Synonymous	good	Non-degenerate	1351	2	PFC0385c	0	T/G	Q/P	1	T	T	T	T	T	G	T	T	T	G	G	T	G	G	T	T	T	G	G	G	G	T	T	T	G	T	G	G	T	G	G	T	G	T	G	G	G
Pf_03_000388190	3	388190	Synonymous	good	4	1030	3	PFC0385c	0	C/G	T	0.986486486	C	C		C	C	C	C	C	C	C	C	C	C	C	C	C	C	C	C	C	C	C	C	C	C	C	C	C	C	C	C	C	C	C	C	C	C
Pf_03_000391486	3	391486	Intergenic						207	G/C		1	G	G	G	G	G	G	G	G	G	G	G	G	G	G	G	G	G	G	G	G	G	G	G	G	G	G	G	G	G	C	G	C	G	G	G	G	G
Pf_03_000392572	3	392572	Intergenic						1293	C/A		1	C	C	C	C	C	C	C	C	C	C	C	C	C	C	C	C	C	C	C	C	C	C	C	C	C	C	C	C	C	C	C	C	C	C	C	C	C
Pf_03_000392712	3	392712	Intergenic						1433	A/G		1	A	A	A	A	A	A	A	A	A	A	A	A	A	A	G	A	A	A	G	A	A	A	G	G	A	G	A	A	G	G	A	G	A	A	A	A	A
Pf_03_000409324	3	409324	Intronic					PFC0410w	0	A/T		0.986486486	A	A		A	A	A	A	A	A	A	A	A	A	A	A	A	A	A	A	A	A	A	A	A	A	A	A	A	A	A	A	A	A	A	A	A	A
Pf_03_000409474	3	409474	Synonymous	good	2	116	1	PFC0410w	0	C/A	R	0.986486486	C	C		C	C	C	C	C	C	C	C	C	C	C	C	C	C	C	C	C	C	C	C	C	C	C	C	C	C	C	C	C	C	C	C	C	C
Pf_03_000411641	3	411641	Non-Synonymous	good	Non-degenerate	1430	2	PFC0415c	0	T/G	T/K	1	T	T	T	T	G	G	T	T	T	T	G	T	G	G	T	G	G	T	T	G	T	T	T	T	T	T	T	T	T	T	T	G	T	T	T	T	T
Pf_03_000411657	3	411657	Non-Synonymous	good	Non-degenerate	1425	1	PFC0415c	0	C/A	D/Y	1	A	C	C	A	C	C	A	A	A	C	C	C	C	C	C	C	C	A	C	C	A	A	A	A	C	C	C	C	A	C	C	C	C	C	C	A	A
Pf_03_000412836	3	412836	Non-Synonymous	good	Non-degenerate	1032	1	PFC0415c	0	C/G	E/Q	1	C	C	C	C	C	C	C	C	C	C	C	C	C	C	C	C	C	C	C	C	C	C	C	C	C	G	C	C	C	C	C	C	C	C	C	C	C
Pf_03_000417454	3	417454	Non-Synonymous	good	2	28	3	PFC0416w	0	G/T	H/Q	0.932432432	G	G	G	T	G	G	G	G	G		G	G	G	G	G	G	G	G	G	G		G		G	G	G	G	G	G	G	G	G	G	G	G	G	G
Pf_03_000418183	3	418183	Synonymous	good	4	196	3	PFC0416w	0	T/C	T	1	T	T	T	T	T	T	T	T	T	T	T	T	T	T	T	T	T	T	T	T	T	T	T	T	T	T	T	T	T	T	T	T	T	T	T	T	T
Pf_03_000419922	3	419922	Synonymous	good	4	290	3	PFC0420w	0	T/C	G	1	T	T	T	T	T	T	T	T	T	T	T	T	T	T	T	T	T	T	T	T	T	T	T	T	T	T	C	T	T	T	T	C	T	T	C	T	T
Pf_03_000420745	3	420745	Intronic					PFC0420w	0	T/A		1	A	A	A	A	A	T	A	A	A	T	A	A	A	T	T	T	T	T	A	A	T	A	A	T	A	A	A	T	T	T	T	T	T	T	A	A	A
Pf_03_000421069	3	421069	Intronic					PFC0420w	0	A/T		0.918918919	T	A	A	A	A	A	A	A	A	A	A	A	A	A	A	A	A	A	A	A	A	A	A	A	A	A	A	A	A	A	A	A	A	A	A	A	A
Pf_03_000421219	3	421219	Intronic					PFC0420w	0	G/A		0.972972973		G	A	G	G	G	G	G	G	G	G	G	G	G	G	A	A	G	G	G	G	G	A	A	G		G		G	G	G		G	G	G
Pf_03_000421324	3	421324	Synonymous	good	2	553	3	PFC0420w	0	A/G	E	0.986486486	A	A		A	A	A	A	A	A	A	A	A	A	A	A	A	A	G	A	A	A	A	A	A	A	G	A	A	A	A	A	A	A	A	A	A	A
Pf_03_000422051	3	422051	Intergenic						697	T/C		0.959459459	T	T	T	T	T	T	T	T	T	T	T	T	T	T	T	T	T	T	T	T	T	T	T	T	T	C	T	T	T	T	T	T	T	T	T	T	T
Pf_03_000423157	3	423157	Intergenic						807	C/T		1	C	C	C	C	C	C	C	C	C	C	C	C	C	C	T	C	C	C	C	C	C	C	C	C	C	C	T	C	C	C	C	T	C	C	T	C	C
Pf_03_000424298	3	424298	Non-Synonymous	good	Non-degenerate	112	2	PFC0425w	0	A/G	S/N	1	A	G	G	A	G	G	G	A	A	G	A	G	A	G	A	G	G	A	G	A	G	A	G	G	G	G	A	G	G	G	G	G	G	A	A	A	A
Pf_03_000431162	3	431162	Non-Synonymous	good	Non-degenerate	2400	2	PFC0425w	0	C/T	A/V	0.986486486	C	C	C	C	C	C	C	C	C	C	C	C	C	C	C	C	C	C	C	C	C	C	C	C	C	C	C	C	C	C	C	C	C	C	C	C	C
Pf_03_000431387	3	431387	Non-Synonymous	good	Non-degenerate	2475	2	PFC0425w	0	C/T	S/L	0.986486486	C	C	C	C	C	C	C	C	C	C	C	C	C	C	C	C	C	C	C	C	C	C	C	C	C	C	C	C	C	C	C	C	C	C	C	C	C
Pf_03_000433737	3	433737	Synonymous	good	2	3258	3	PFC0425w	0	C/T	H	1	C	C	C	C	C	C	C	C	C	C	C	C	C	C	C	C	C	C	C	C	C	C	C	C	C	T	C	C	C	C	C	C	C	C	C	C	C
Pf_03_000434446	3	434446	Non-Synonymous	good	Non-degenerate	3495	1	PFC0425w	0	G/A	T/A	1	G	G	A	G	G	G	G	G	G	G	G	G	G	G	A	G	G	G	G	G	G	G	G	G	A	G	G	G	G	G	G	G	G	G	G	G	G
Pf_03_000440469	3	440469	Non-Synonymous	good	Non-degenerate	359	2	PFC0430w	0	C/A	T/N	1	C	C	C	C	C	C	C	C	C	C	C	C	C	C	C	C	C	C	C	C	C	C	C	C	C	C	C	C	C	C	C	C	C	A	C	C	C
Pf_03_000441901	3	441901	Synonymous	good	4	836	3	PFC0430w	0	G/T	T	1	G	G	G	G	G	G	G	G	G	G	G	G	G	G	G	G	G	G	G	G	G	G	G	G	G	G	G	G	G	G	G	G	G	G	G	G	G
Pf_03_000446288	3	446288	Synonymous	good	4	705	3	PFC0435w	0	C/T	T	1	C	C	C	C	C	T	C	C	C	C	C	C	C	C	C	C	C	C	C	C	C	C	T	C	C	C	C	C	C	C	C	C	C	C	C	C	C
Pf_03_000447298	3	447298	Non-Synonymous	good	Non-degenerate	1042	2	PFC0435w	0	C/A	D/A	1	A	A	A	A	A	A	A	A	A	A	A	A	A	A	A	A	A	A	A	A	A	A	A	A	A	A	A	A	A	A	A	A	A	C	A	A	A
Pf_03_000448851	3	448851	Intergenic						120	G/C		1	G	G	C	G	G	G	G	G	G	G	G	G	G	G	G	G	G	G	G	G	G	G	G	G	G	G	G		G	G	G	C	G	G	G	G	G
Pf_03_000448982	3	448982	Synonymous	good	2	2267	1	PFC0440c	0	G/T	R	0.986486486	G	G		G	G	G	G	G	G	G	G	G	G	G	G	G	G	G	G	G	G	G	G	G	G	G	G	G	G	G	G	G	G	G	G	G	G
Pf_03_000450353	3	450353	Non-Synonymous	good	Non-degenerate	1810	1	PFC0440c	0	C/G	D/H	1	C	C	C	C	C	C	C	C	C	C	C	C	C	C	C	C	C	C	C	C	C	C	C	C	C	C	C	C	C	C	C	C	C	C	C	C	C
Pf_03_000450872	3	450872	Non-Synonymous	good	Non-degenerate	1637	1	PFC0440c	0	C/A	A/S	1	C	C	C	C	C	C	C	C	C	C	C	C	C	C	C	C	C	C	C	C	C	C	C	C	C	A	C	C	C	C	C	C	C	C	C	C	C
Pf_03_000451415	3	451415	Non-Synonymous	good	Non-degenerate	1456	1	PFC0440c	0	T/C	I/V	1	T	T	T	T	T	T	T	T	T	T	T	T	T	T	T	T	T	T	T	T	T	T	T	T	T	T	T	T	T	T	T	C	T	T	T	T	T
Pf_03_000451799	3	451799	Non-Synonymous	good	Non-degenerate	1328	1	PFC0440c	0	C/T	G/S	1	C	C	C	C	C	C	C	C	C	C	C	C	C	C	C	C	C	C	C	C	C	C	C	C	C	C	C	C	C	C	C	C	C	C	C	C	C
Pf_03_000452628	3	452628	Synonymous	good	2	1051	3	PFC0440c	0	G/A	N	1	G	G	G	G	G	G	G	G	G	G	G	G	G	G	G	G	G	G	G	G	G	G	G	G	G	G	G	G	G	G	G	A	G	G	G	G	G
Pf_03_000454628	3	454628	Non-Synonymous	good	Non-degenerate	385	1	PFC0440c	0	A/T	F/I	1	A	A	A	A	A	A	A	A	A	A	A	A	A	A	A	A	A	A	A	A	A	A	A	A	A	A	A	A	A	A	A	A	A	A	A	A	A
Pf_03_000455091	3	455091	Synonymous	good	2	230	3	PFC0440c	0	A/G	H	1	A	A	A	A	A	A	A	A	A	A	A	A	A	A	A	A	A	A	A	A	A	A	A	A	A	A	A	A	A	A	A	A	A	A	A	A	A
Pf_03_000460902	3	460902	Synonymous	good	4	130	3	PFC0445w	0	A/G	S	1	A	A	A	A	A	A	A	A	A	A	A	A	A	A	A	A	A	A	A	A	A	A	A	A	A	A	A	A	A	A	A	A	A	A	A	A	A
Pf_03_000461063	3	461063	Intergenic						113	A/G		1	A	A	G	A	A	A	A	A	A	A	A	A	A	A	A	A	A	A	A	A	A	A	A	A	A	A	A	A	A	A	A	A	A	G	A	A	A
Pf_03_000464222	3	464222	Non-Synonymous	good	Non-degenerate	488	1	PFC0455w	0	T/G	C/G	0.986486486	T	T	T	T	T	T	T	T	T	T	T	T	T	T	T	T	T	T	T	T	T	T	T	T	T	T	T	T	T	T	T	T	T	T	T	T	T
Pf_03_000466043	3	466043	Synonymous	good	2	27	3	PFC0460w	0	A/G	E	0.986486486	A	A		A	A	A	A	A	A	A	A	A	A	A	A	A	A	A	A	A	A	A	A	A	A	A	A	A	A	A	A	A	A	A	A	G	G
Pf_03_000466096	3	466096	Non-Synonymous	good	Non-degenerate	45	2	PFC0460w	0	T/A	K/I	0.932432432	A	T		T	T	T	A	A	A	A	A	A	A	A	A	A	T	A	A	A	A	A	A	A	A	A	T	T	A	T	A	A	A	T	A	A	A
Pf_03_000466436	3	466436	Non-Synonymous	good	Non-degenerate	87	2	PFC0460w	0	C/T	A/V	1	C	T	C	T	T	T	C	C	C	C	C	C	C	C	C	C	T	C	C	C	C	C	C	T	C	C	C	C	C	C	C	C	C	T	C	C	C
Pf_03_000466483	3	466483	Non-Synonymous	good	Non-degenerate	103	1	PFC0460w	0	A/G	I/V	1	A	A	G	A	A	A	A	A	A	A	A	A	A	A	A	A	A	A	A	A	A	A	A	A	A	A	A	A	A	A	A	A	A	G	A	A	A
Pf_03_000466558	3	466558	Non-Synonymous	good	Non-degenerate	128	1	PFC0460w	0	T/G	S/A	1	T	T	T	T	T	T	T	T	T	T	T	T	T	T	T	T	T	T	T	T	T	T	T	T	T	T	T	T	T	T	T	T	T	G	T	T	T
Pf_03_000466610	3	466610	Non-Synonymous	good	Non-degenerate	145	2	PFC0460w	0	A/G	D/G	0.986486486	A	A		A	A	A	A	A	A	A	A	A	A	A	A	A	A	A	A	A	A	A	A	A	A	A	A	A	A	A	A	A	A	G	A	A	A
Pf_03_000467376	3	467376	Intergenic						160	T/C		1	T	T	T	T	T	T	T	T	T	T	T	T	T	T	T	T	T	T	T	T	T	T	T	T	T	T	T	T	T	T	T	T	T	T	T	T	T
Pf_03_000468170	3	468170	Synonymous	good	4	436	3	PFC0465c	0	G/C	S	1	G	G	C	G	G	G	C	G	C	G	G	G	G	G	G	G	G	G	G	G	G	G	G	G	C	C	G	G	G	G	G	G	G	G	G	G	G
Pf_03_000468253	3	468253	Non-Synonymous	good	Non-degenerate	409	1	PFC0465c	0	T/G	R/S	1	T	T	G	T	T	T	G	T	T	T	T	T	T	T	T	T	T	G	T	T	T	T	T	T	T	T	T	T	T	T	T	T	T	T	T	T	T
Pf_03_000468683	3	468683	Synonymous	good	2	265	3	PFC0465c	0	G/A	Y	1	A	A	G	G	G	A	G	A	G	G	A	A	A	A	G	A	A	A	A	G	G	G	A	A	G	A	A	A	G	A	G	A	G	G	A	G	G
Pf_03_000469300	3	469300	Non-Synonymous	good	Non-degenerate	114	1	PFC0465c	0	C/G	E/Q	1	C	C	C	C	C	C	C	C	C	C	C	C	C	C	C	C	C	C	C	C	C	C	C	C	C	G	C	C	C	C	C	C	C	C	C	C	C
Pf_03_000469931	3	469931	Intergenic						94	A/G		1	A	A	A	A	A	A	A	A	A	A	A	A	A	A	A	A	A	A	A	A	A	A	A	A	A	A	A	A	A	A	A	A	A	A	A	A	A
Pf_03_000470130	3	470130	Intergenic						293	T/A		0.959459459	T	T		T	T	T	T	T	T	T	T	T	T	T	T	T	T	T	T	T	T	T	T	T	T	T	T	T	T	T	T	T	T	A	T	T	T
Pf_03_000472239	3	472239	Non-Synonymous	good	Non-degenerate	259	2	PFC0470w	0	A/G	N/S	1	A	A	A	A	A	A	A	A	A	A	A	A	A	A	A	A	A	A	A	A	A	A	G	A	A	A	A	A	A	A	A	A	A	A	A	A	A
Pf_03_000473477	3	473477	Non-Synonymous	good	Non-degenerate	607	1	PFC0470w	0	G/T	S/A	1	G	G	T	G	G	G	G	G	G	G	G	G	G	G	G	G	G	G	G	G	G	G	G	G	G	G	G	G	G	G	G	G	G	G	G	G	G
Pf_03_000475574	3	475574	Non-Synonymous	good	Non-degenerate	1306	1	PFC0470w	0	C/A	T/P	0.972972973	C	C	C	C	C	C	C	C	C	C	C	C	C	C	C	C	C	C	C	C	C	C	C	C	C	C	C	C	C		C	C	C		C	C	C
Pf_03_000479590	3	479590	Non-Synonymous	good	2	180	3	PFC0475c	0	T/G	K/N	1	T	T	T	T	T	T	T	T	T	T	T	T	T	T	T	T	T	T	T	T	T	T	T	T	T	T	T	T	T	T	T	T	T	G	T	T	T
Pf_03_000486499	3	486499	Synonymous	good	4	287	3	PFC0485w	0	C/G	S	1	C	G	G	G	G	C	C	G	G	G	G	C	G	C	G	G	G	G	C	G	G	G	G	G	C	G	C		G	G	G	G	G	C	C	G	G
Pf_03_000487126	3	487126	Synonymous	good	3	496	3	PFC0485w	0	A/T	I	1	A	A	A	A	A	A	A	A	A	A	A	A	A	A	A	A	A	A	A	A	A	A	A	A	A	A	A	A	A	A	A	A	A	A	A	A	A
Pf_03_000487666	3	487666	Synonymous	good	4	676	3	PFC0485w	0	T/C	R	1	T	T	T	T	T	T	T	T	T	T	T	T	T	T	T	T	T	T	T	T	T	T	T	C	T	T	T	T	T	T	T	T	T	T	T	C	C
Pf_03_000487850	3	487850	Non-Synonymous	good	Non-degenerate	738	1	PFC0485w	0	G/A	D/N	1	G	G	G	G	G	G	G	G	G	A	G	G	G	G	G	G	G	G	G	A	G	G	G	G	G	A	G	G	G	G	G	G	G	G	G	G	G
Pf_03_000488012	3	488012	Non-Synonymous	good	Non-degenerate	792	1	PFC0485w	0	G/T	D/Y	1	G	G	G	G	G	G	G	G	G	G	G	G	G	G	G	G	G	G	G	G	G	G	G	G	G	G	G	G	G	G	G	G	G	G	G	G	G
Pf_03_000488712	3	488712	Non-Synonymous	good	Non-degenerate	1025	2	PFC0485w	0	T/G	I/S	1	T	T	T	T	T	T	T	T	T	T	T	T	T	T	T	T	T	T	T	T	T	T	T	T	T	T	T	T	T	T	T	T	T	T	T	T	T
Pf_03_000489703	3	489703	Synonymous	good	2	1355	3	PFC0485w	0	G/A	E	1	G	G	G	G	G	G	G	G	G	G	G	G	G	G	G	G	G	G	G	G	G	G	G	G	G	G	G	G	G	G	G	G	G	A	G	G	G
Pf_03_000490016	3	490016	Non-Synonymous/Non-Synonymous	good	Non-degenerate	1460	1	PFC0485w	0	G/T/C	A/S/P	1	G	G	G	G	G	G	G	G	G	G	G	G	G	G	G	G	G	G	G	G	G	G	G	G	G	G	G	G	G	G	G	G	G	G	G	T	T
Pf_03_000490307	3	490307	Non-Synonymous	good	Non-degenerate	1557	1	PFC0485w	0	A/G	I/V	1	A	A	A	A	A	G	A	A	A	G	A	A	A	A	A	A	A	G	A	G	A	A	A	A	G	G	A	A	A	A	A	A	A	A	A	A	A
Pf_03_000490321	3	490321	Synonymous	good	2	1561	3	PFC0485w	0	C/T	D	1	C	C	C	C	C	C	C	C	C	C	C	C	C	C	C	C	C	C	C	C	C	C	C	C	C	C	C	C	C	C	C	C	C	T	C	C	C
Pf_03_000491054	3	491054	Non-Synonymous	good	Non-degenerate	1806	1	PFC0485w	0	G/A	D/N	1	G	G	G	G	G	G	G	G	G	G	G	G	G	G	G	G	G	G	G	G	G	G	G	A	G	G	G	G	G	G	G	G	G	A	G	G	G
Pf_03_000491463	3	491463	Non-Synonymous	good	Non-degenerate	1942	2	PFC0485w	0	G/A	G/E	1	G	G	G	G	G	G	G	G	G	G	G	G	G	G	G	G	G	G	G	G	G	G	G	G	G	G	G	G	G	G	G	G	G	G	G	G	G
Pf_03_000492145	3	492145	Synonymous	good	2	2169	3	PFC0485w	0	T/C	H	1	T	T	C	T	T	T	T	T	T	T	T	T	T	T	T	T	T	T	T	T	T	T	T	T	T	T	T	T	T	T	T	T	T	T	T	T	T
Pf_03_000492920	3	492920	Non-Synonymous	good	Non-degenerate	2428	1	PFC0485w	0	G/T	V/F	0.986486486	G	G	G	G	G	G	G	G	G	G	G	G	G	G	G	G	G	G	G	G	G	G	G	G	G	G	G	G	G	G	G	G	G	G	G	T	T
Pf_03_000493025	3	493025	Non-Synonymous	good	Non-degenerate	2463	1	PFC0485w	0	G/A	V/I	0.986486486	G	G		G	G	G	G	G	G	G	G	G	G	G	G	G	G	G	G	G	G	G	G	G	G	G	G	G	G	G	G	G	G	G	G	A	A
Pf_03_000495750	3	495750	Intergenic						527	T/C		1	T	T	T	T	T	T	T	T	T	T	T	T	T	T	T	T	T	T	T	T	T	T	T	T	T	T	T	T	T	T	T	T	T	T	T	T	T
Pf_03_000496759	3	496759	Synonymous	good	4	107	3	PFC0490w	0	C/T	A	1	C	C	C	C	C	C	C	C	C	C	C	C	C	C	C	C	C	C	C	C	C	C	C	C	C	C	C	C	C	C	C	C	C	C	C	T	T
Pf_03_000497530	3	497530	Non-Synonymous	good	2	364	3	PFC0490w	0	A/C	K/N	1	A	A	A	A	C	C	C	A	A	A	A	A	A	A	A	A	C	C	A	A	A	A	A	A	A	A	A	A	A	A	A	A	A	A	A	C	C
Pf_03_000497755	3	497755	Synonymous	good	2	439	3	PFC0490w	0	T/C	Y	1	T	T	T	T	T	T	T	T	T	T	T	T	T	T	T	T	T	T	T	T	T	T	T	T	T	T	T	T	T	T	T	T	T	T	T	T	T
Pf_03_000498130	3	498130	Synonymous	good	3	564	3	PFC0490w	0	T/A	I	1	T	A	A	A	T	A	A	T	T	T	A	A	A	A	A	T	T	T	A	T	T	T	T	A	T	A	A	A	A	A	T	A	A	A	A	A	A
Pf_03_000498133	3	498133	Synonymous	good	4	565	3	PFC0490w	0	C/A	S	1	C	A	A	A	C	A	A	C	C	C	A	A	A	A	A	C	C	C	A	C	C	C	C	A	C	A	A	A	A	A	C	A	A	A	A	A	A
Pf_03_000498327	3	498327	Non-Synonymous	good	Non-degenerate	575	1	PFC0490w	0	G/C	Q/E	1	G	G	G	G	G	G	G	G	G	G	G	G	G	G	G	C	G	G	G	G	G	G	G	G	G	C	G	G	G	G	G	G	G	G	G	C	C
Pf_03_000498538	3	498538	Synonymous	good	2	606	3	PFC0490w	0	G/A	Q	1	G	G	A	G	G	G	G	G	G	G	G	G	G	G	G	G	G	G	G	G	G	G	G	G	G	G	G	G	G	G	G	G	G	A	G	G	G
Pf_03_000498551	3	498551	Non-Synonymous	good	Non-degenerate	611	1	PFC0490w	0	T/C	F/L	0.986486486	C	C		T	T	C	T	C	T	T	C	T	C	C	C	C	C	T	T	C	T	T	T	C	T	C	C	T	T	T	C	C	T	T	C	C	C
Pf_03_000498864	3	498864	Intronic					PFC0490w	0	T/A		0.972972973	T	A		T	T	T	T	T	T	T	T	T	T	T	T	T	T	T	T	T	T	T	A	T	T	T	T	T	T	T	T	T	T	T	T	T	T
Pf_03_000499261	3	499261	Intergenic						112	T/C		1	C	C	C	T	C	C	T	C	C	C	T	C	T	C	C	C	T	C	C	T	C	C	C	C	C	C	C	C	C	C	C	C	C	T	C	T	T
Pf_03_000499583	3	499583	Non-Synonymous	good	Non-degenerate	71	1	PFC0495w	0	C/A	Q/K	0.986486486	C	C		C	C	C	C	C	C	C	C	C	C	C	C	C	C	C	C	C	C	C	C	C	C	C	C	C	C	C	C	C	C	A	C	C	C
Pf_03_000500339	3	500339	Intronic					PFC0495w	0	C/A		1	A	C	C	A	C	C	C	C	A	A	C	C	C	C	C	A	C	C	C	A	C	C	A	C	C	C	C	A	C	C	A	C	C	A	C	C	C
Pf_03_000500677	3	500677	Intronic					PFC0495w	0	A/G		1	A	G	G	G	A	G	G	A	A	A	A	A	A	G	G	A	G	A	G	G	G	G	A	A	A	A	G	G	A	G	A	G	A	G	G	A	A
Pf_03_000501404	3	501404	Intronic					PFC0495w	0	A/C		1	A	A	A	A	C	A	A	A	A	A	A	A	A	A	A	A	A	A	A	A	A	A	C	A	A	A	A	A	A	A	C	A	A	A	A	A	A
Pf_03_000501490	3	501490	Intronic					PFC0495w	0	C/T		0.918918919	C	C	T	C	C	C	C	C	C	C	C	C	C	C	C	C	T	C	C	C	C	C	T	C	C	C	C	C	C	C	C	C	C	C	C	C	C
Pf_03_000501520	3	501520	Non-Synonymous	good	Non-degenerate	292	1	PFC0495w	0	C/T	L/F	0.986486486	C	C	C	C	C	C	C	C	C	C	C	C	C	C	C	C	C	C	C	C	C	C	C	C	C	C	C	C	C	C	C	C	C	C	C	C	C
Pf_03_000501851	3	501851	Non-Synonymous	good	Non-degenerate	367	3	PFC0495w	0	G/T	M/I	0.986486486	G	G		G	G	G	G	G	G	G	G	G	G	G	G	G	G	G	G	G	G	G	T	G	G	G	G	G	G	G	G	G	G	G	G	G	G
Pf_03_000502552	3	502552	Intergenic						29	A/T		1	A	A	T	A	A	A	A	A	A	A	A	A	A	A	A	A	A	A	T	A	T	A	A	A	A	A	T	A	A	A	A	T	A	T	T	A	A
Pf_03_000503159	3	503159	Intergenic						171	A/G		0.972972973	A	A	A	G	A	A	A	G	A	A	G	A		A	A	A	A	A	A	A	A	A	G	A	A	A	A	A	A	A	A	A	A	A	A	A	A
Pf_03_000503524	3	503524	Intronic					PFC0500w	0	T/A		0.959459459	T	T		T	T	T	T	A	T	A	A	A	A	T	A	A	A	T	T	T	T	T	T	A	T	T	A	A		A	A	A	T	A	A	T	T
Pf_03_000503683	3	503683	Synonymous	good	4	50	3	PFC0500w	0	G/A	A	0.972972973	A	G		A	G	G	G	A	G	G	G	G	G	A	G	G	G	A	G	G	G	G	A	G	G	G	G	G	G	G	A	G	A	G	G	G	G
Pf_03_000504126	3	504126	Synonymous	good	2	145	3	PFC0500w	0	C/T	N	0.837837838	C	T	C	T	T	C	T		C	T	C	C	C	T	C	C	T	T	C	C		C	C		C	T	C	T	T	T	C	C	T	C		C	C
Pf_03_000505144	3	505144	Non-Synonymous	good	Non-degenerate	485	1	PFC0500w	0	A/G	M/V	0.918918919	A	A	A	A	A	A	A	A	A	A	A	A	A	A	A	A	A	A	A	A	A	A	A	A	A	A	A	A	A	A	A	A	A	A	A	A	A
Pf_03_000506675	3	506675	Non-Synonymous	good	Non-degenerate	533	2	PFC0505c	0	T/G	T/K	0.986486486	G	G		T	G	T	T	T	G	G	T	G	T	G	G	G	T	G	T	G	T	G	T	T	T	G	G	G	G	G	G	G	G	T	G	G	G
Pf_03_000506967	3	506967	Non-Synonymous	good	Non-degenerate	436	1	PFC0505c	0	T/C	V/I	0.918918919	T	T	T	T	T	T	T	T		T		T	T		T	T	T	T	T	T	T	T	T	T	T	T	T	T	T	T		T	T	T	T	T	T
Pf_03_000511775	3	511775	Non-Synonymous	good	Non-degenerate	450	2	PFC0510w	0	A/G	S/N	1	A	A	A	A	A	A	A	A	A	A	A	A	A	A	A	A	A	A	A	A	A	A	A	A	A	A	A	A	A	A	A	A	A	A	A	A	A
Pf_03_000512121	3	512121	Synonymous	good	4	565	3	PFC0510w	0	T/C	S	1	C	C	C	C	T	C	T	C	T	T	T	T	T	C	T	T	C	T	C	T	C	T	C	T	C	T	C	C	C	T	C	C	C	T	C	T	T
Pf_03_000513308	3	513308	Intergenic						160	G/A		1	G	G	G	G	G	G	G	G	G	G	G	G	G	G	G	G	G	G	G	G	G	G	G	G	G	A	G	G	G	G	G	G	G	G	G	G	G
Pf_03_000513521	3	513521	Non-Synonymous	good	Non-degenerate	1220	1	PFC0515c	0	T/C	I/V	1	T	T	T	T	T	T	T	T	T	T	T	T	T	T	T	T	T	T	T	T	T	T	T	T	T	T	T	T	T	T	T	T	T	T	T	C	C
Pf_03_000513560	3	513560	Non-Synonymous	good	Non-degenerate	1207	1	PFC0515c	0	A/C	V/L	1	A	A	A	A	A	A	A	A	A	A	A	A	A	A	A	A	A	A	A	A	A	A	A	A	A	A	A	A	A	A	A	A	A	A	A	A	A
Pf_03_000513742	3	513742	Non-Synonymous	good	Non-degenerate	1146	2	PFC0515c	0	A/G	I/T	1	G	A	A	A	A	A	A	A	A	A	A	A	A	A	A	A	A	A	A	A	A	A	A	A	A	A	A	A	A	A	A	A	A	A	A	A	A
Pf_03_000513888	3	513888	Synonymous	good	4	1097	3	PFC0515c	0	C/T	S	1	C	C	C	C	C	C	C	C	C	C	C	C	C	C	C	C	C	C	C	C	C	C	C	C	C	C	C	C	C	C	C	C	C	C	C	C	C
Pf_03_000515097	3	515097	Non-Synonymous	good	2	694	3	PFC0515c	0	C/A	K/N	1	C	C	C	C	C	C	C	C	C	C	C	C	C	C	C	A	C	C	C	C	C	C	C	C	C	C	C	C	C	C	C	C	C	C	C	C	C
Pf_03_000515364	3	515364	Synonymous	good	2	605	3	PFC0515c	0	G/A	N	1	G	G	G	G	G	G	G	G	G	G	G	G	G	G	G	G	G	G	G	G	G	G	G	A	G	G	G	G	G	G	G	G	G	G	G	G	G
Pf_03_000515447	3	515447	Non-Synonymous	good	Non-degenerate	578	1	PFC0515c	0	C/T	V/I	1	C	C	C	C	C	C	C	C	C	C	C	C	C	C	C	T	C	T	C	C	C	C	C	C	C	C	C	C	C	C	C	C	C	C	C	C	C
Pf_03_000515785	3	515785	Non-Synonymous	good	Non-degenerate	465	2	PFC0515c	0	T/C	N/S	1	C	T	T	T	T	T	T	T	T	T	T	T	T	T	T	T	T	T	T	T	T	T	T	T	T	T	T	T	T	T	T	T	T	T	T	T	T
Pf_03_000515837	3	515837	Non-Synonymous	good	Non-degenerate	448	1	PFC0515c	0	G/A	P/S	1	G	G	G	G	G	G	G	G	G	G	G	G	G	G	G	G	G	G	G	G	G	G	G	G	G	G	G	G	G	G	G	G	G	A	G	G	G
Pf_03_000516014	3	516014	Non-Synonymous	good	Non-degenerate	389	1	PFC0515c	0	C/G	E/Q	1	C	C	C	C	C	C	C	C	C	C	C	C	C	C	C	C	C	C	C	C	C	C	C	C	C	G	C	C	C	C	C	C	C	C	C	C	C
Pf_03_000516309	3	516309	Synonymous	good	4	290	3	PFC0515c	0	G/A	S	1	G	G	G	G	G	G	G	G	G	G	G	G	G	G	G	G	G	G	G	G	G	G	G	A	G	G	G	G	G	G	G	G	G	G	G	G	G
Pf_03_000516332	3	516332	Non-Synonymous	good	Non-degenerate	283	1	PFC0515c	0	T/A	T/S	1	T	T	T	T	T	T	T	T	T	T	T	T	T	T	T	T	T	T	T	T	T	T	T	T	T	T	T	T	T	T	T	T	T	A	T	T	T
Pf_03_000519781	3	519781	Intergenic						223	G/A		1	A	A	G	A	A	A	G	G	A	A	A	G	A	A	A	G	A	G	A	G	G	A	A	G	A	G	G		G	G	G	G	A	A	G	G	G
Pf_03_000519869	3	519869	Intergenic						311	C/T		1	C	C	C	C	C	C	C	C	C	C	C	C	C	C	C	C	C	C	C	C	C	C	C	C	C	C	C	C	C	C	C	C	C	C	C	T	T
Pf_03_000519989	3	519989	Intergenic						431	G/A		1	G	G	G	G	G	G	G	G	G	G	G	G	G	G	G	G	G	G	G	G	G	G	G	G	G	A	G	G	G	G	G	G	G	G	G	G	G
Pf_03_000522287	3	522287	Non-Synonymous	good	Non-degenerate	165	1	PFC0525c	0	C/A	A/S	1	C	C	C	C	C	C	C	C	C	C	C	C	C	C	C	C	C	C	C	C	C	C	C	C	C	C	C	C	C	C	C	C	C	A	C	C	C
Pf_03_000527229	3	527229	Non-Synonymous	good	Non-degenerate	506	2	PFC0530w	0	A/T	N/I	1	A	A	A	T	A	T	A	A	A	T	T	A	T	A	A	A	T	T	T	T	A	T	T	A	A	A	A	A	A	A	A	T	A	A	A	A	A
Pf_03_000544567	3	544567	Non-Synonymous	good	Non-degenerate	98	2	PFC0560c	0	G/T	S/Y	1	G	G	G	G	G	G	G	G	G	G	G	G	G	G	G	G	G	G	G	G	G	G	G	G	G	G	G	G	G	G	G	G	G	G	G	T	T
Pf_03_000544855	3	544855	Non-Synonymous	good	Non-degenerate	2	2	PFC0560c	0	C/A	R/L	0.986486486	C	C	A	C	C	C	C	C	A	C	C	C	C	C	C	A	C	A	A	C	C	C	C	C	C	C	C	C	C	A	C	A	C	A	C	C	C
Pf_03_000546320	3	546320	Non-Synonymous	good	Non-degenerate	309	2	PFC0565w	0	A/G	Y/C	1	A	A	G	A	A	A	A	A	A	A	A	A	A	A	A	A	A	A	A	A	A	A	A	A	A	A	A	A	A	A	A	A	A	A	A	A	A
Pf_03_000546445	3	546445	Non-Synonymous	good	Non-degenerate	351	1	PFC0565w	0	A/T	N/Y	1	A	A	A	A	A	A	A	A	A	A	A	A	A	A	A	A	A	A	A	A	A	A	A	A	A	A	A	A	A	A	A	A	A	A	A	A	A
Pf_03_000546606	3	546606	Synonymous	good	4	404	3	PFC0565w	0	A/C	T	1	A	A	C	A	A	A	A	A	A	A	A	A	A	A	A	A	A	A	A	A	A	A	A	A	A	A	A	A	A	A	A	A	A	A	A	A	A
Pf_03_000547201	3	547201	Non-Synonymous	good	Non-degenerate	603	1	PFC0565w	0	A/G	N/D	1	G	A	A	G	A	A	A	A	A	A	A	A	A	A	A	A	A	A	G	A	A	A	A	A	A		A	A	A	A	A	A	A	A	A	A	A
Pf_03_000547474	3	547474	Non-Synonymous	good	Non-degenerate	694	1	PFC0565w	0	A/C	R/S	1	A	A	A	A	A	A	A	A	A	A	A	A	A	A	A	A	C	A	A	A	A	A	A	A	A	A	A	A	A	A	A	A	A	A	A	A	A
Pf_03_000548988	3	548988	Non-Synonymous	good	Non-degenerate	492	2	PFC0570c	0	C/T	G/D	0.851351351	T	C	T	C	C	T	T		T	C	T	T	T	C		T		C		C	C	T	T	T	C	T	C	T		T		T	C	T
Pf_03_000549202	3	549202	Non-Synonymous	good	Non-degenerate	421	1	PFC0570c	0	T/C	N/D	1	T	T	C	T	T	T	T	T	T	T	T	T	T	T	T	T	T	T	T	T	T	T	T	T	T	T	T	T	T	T	T	T	T	T	T	T	T
Pf_03_000549388	3	549388	Non-Synonymous	good	Non-degenerate	359	1	PFC0570c	0	A/G	S/P	1	A	A	G	A	A	A	A	A	A	A	A	A	A	A	A	A	A	A	A	A	A	A	A	A	A	A	A	A	A	A	A	A	A	A	A	A	A
Pf_03_000550320	3	550320	Synonymous	good	4	166	3	PFC0570c	0	G/A	L	1	G	G	A	A	G	G	A	G	A	A	A	A	A	G	G	G	A	G	G	A	A	G	G	A	G	A	A	A	G	G	G	G	A	G	A	A	A
Pf_03_000550335	3	550335	Synonymous	good	4	161	3	PFC0570c	0	G/A	S	0.959459459	G	A	G	G	G	G	G	G	G	G	G	G	G	G	G	A	G	G	G	G	G	G	A	G	G	G	G	G	A	A	A	A	G	A	G	G	G
Pf_03_000550355	3	550355	Synonymous	good	2	155	1	PFC0570c	0	A/G	L	0.986486486	G	G		G	G	G	G	G	G	A	G	A	G	A	G	A	G	G	G	A	G	A	A	G	G	G	G	G	G	G	G	G	G	A	G	G	G
Pf_03_000550930	3	550930	Intronic					PFC0570c	0	C/G		1	C	C	C	C	C	C	C	C	C	C	C	C	C	C	C	C	C	C	C	C	C	C	C	C	C	C	C	C	C	C	C	C	C	C	C	C	C
Pf_03_000560804	3	560804	Non-Synonymous	good	2	510	3	PFC0580c	0	A/T	D/E	1	A	A	A	A	A	A	A	A	A	A	A	A	A	A	A	A	A	A	A	A	A	A	A	A	A	A	A	A	A	A	A	A	A	A	A	T	T
Pf_03_000561576	3	561576	Non-Synonymous	good	Non-degenerate	253	2	PFC0580c	0	T/G	S/Y	1	T	T	T	T	T	T	T	T	T	T	T	T	T	T	T	T	T	T	T	T	T	T	T	T	T	T	T	T	T	T	T	T	T	T	T	T	T
Pf_03_000561700	3	561700	Non-Synonymous	good	Non-degenerate	212	1	PFC0580c	0	C/G	D/H	1	C	C	C	C	C	C	C	C	C	C	C	C	C	C	C	C	C	C	C	C	C	C	C	C	C	C	C	C	C	C	C	C	C	C	C	C	C
[truncated: 15,583 more rows]
[truncated: 18 more columns]
